# Supplementary material for: APOE Stabilization by Exercise Prevents Aging Neurovascular Dysfunction and Complement Induction
Source: PLoS Biol. 2015 Oct 29;13(10):e1002279. doi: 10.1371/journal.pbio.1002279 (PMC4626092; doi:10.1371/journal.pbio.1002279)
Supplement: S1 Table — (XLSX) [file pbio.1002279.s013.xlsx]

## Sheet: SC and CC - region 1
GID	Gene Name	Chr	Start	End	Counts.pos	Counts.neg	FLAG	FC	logFC_21_mnths_vs_4_mnths	logCPM	PValue	FDR
ENSMUSG00000026977	41705	2	60209887	60250676	1	1	Sufficient replicates	-1.26484	-0.338954	6.40649	0.000299497	0.00957443
ENSMUSG00000059248	41891	11	117199661	117362325	1	1	Sufficient replicates	1.31413	0.394107	6.14286	0.000631529	0.0158699
ENSMUSG00000042208	0610010F05Rik	11	23564961	23633639	1	1	Sufficient replicates	-1.29297	-0.370688	5.76375	0.000207762	0.00733849
ENSMUSG00000098912	1500004A13Rik	3	88782943	88832547	1	1	Sufficient replicates	-1.19063	-0.251723	6.59717	0.00186663	0.0335888
ENSMUSG00000027327	1700037H04Rik	2	131146324	131160081	1	1	Sufficient replicates	1.47822	0.56386	4.72589	2.14127e-05	0.0015712
ENSMUSG00000062760	1810041L15Rik	15	84379203	84447097	1	1	Sufficient replicates	1.60104	0.679008	5.30232	0.0031936	0.0473073
ENSMUSG00000020284	1810043G02Rik	10	77978524	77986905	1	1	Sufficient replicates	1.29096	0.368441	4.68424	0.00136747	0.0271622
ENSMUSG00000025384	2310003H01Rik	11	120369055	120378764	1	1	Sufficient replicates	1.70166	0.766947	3.70243	1.10329e-07	3.21503e-05
ENSMUSG00000071398	2410004P03Rik	12	17003319	17011727	1	1	Sufficient replicates	2.45524	1.29586	-0.12191	0.00152769	0.0291263
ENSMUSG00000073164	2410018L13Rik	12	22953997	23010284	1	1	Sufficient replicates	-1.51215	-0.596599	3.77615	2.60842e-06	0.000365975
ENSMUSG00000034601	2700049A03Rik	12	71136848	71243303	1	1	Sufficient replicates	-1.3995	-0.484916	3.32509	0.00218311	0.0368382
ENSMUSG00000098090	2700099C18Rik	17	94750100	94775132	1	1	Sufficient replicates	-1.79272	-0.842148	0.829498	0.00342009	0.0495455
ENSMUSG00000053553	3110082I17Rik	5	139359739	139460502	1	1	Sufficient replicates	1.61095	0.687914	2.14736	0.000485083	0.0134437
ENSMUSG00000097561	4632411P08Rik	5	29378699	29390488	1	1	Sufficient replicates	-2.97112	-1.57101	-0.789886	0.00143525	0.0278443
ENSMUSG00000097350	4732491K20Rik	17	12318885	12327250	1	1	Sufficient replicates	-1.83704	-0.877387	1.95018	4.80129e-05	0.00271953
ENSMUSG00000085558	4930412C18Rik	4	9770585	9823411	1	1	Sufficient replicates	-2.40367	-1.26524	1.12151	4.86744e-06	0.000544052
ENSMUSG00000074918	5430417L22Rik	2	118745758	118748810	1	1	Sufficient replicates	1.23515	0.304685	5.00931	0.00154835	0.0293277
ENSMUSG00000073197	5730507C01Rik	12	18514738	18534191	1	1	Sufficient replicates	-1.58702	-0.666319	2.84872	0.000118667	0.00491301
ENSMUSG00000097636	5830416P10Rik	19	53441212	53464796	1	1	Sufficient replicates	3.68591	1.88202	1.04737	0.000469561	0.0132096
ENSMUSG00000046111	5830418K08Rik	9	15316915	15357788	1	1	Sufficient replicates	-1.25132	-0.323446	5.21169	0.000642855	0.0160746
ENSMUSG00000072591	5930412G12Rik	5	128579106	128600693	1	1	Sufficient replicates	-3.12911	-1.64575	0.904853	2.0847e-07	5.44646e-05
ENSMUSG00000066607	6030419C18Rik	9	58488603	58499742	1	1	Sufficient replicates	1.27014	0.344986	6.59791	0.000376092	0.0113074
ENSMUSG00000053963	6330403A02Rik	1	180432387	180483504	1	1	Sufficient replicates	1.65694	0.72852	7.97115	0.000977384	0.0213098
ENSMUSG00000018451	6330403K07Rik	11	71031941	71033513	1	1	Sufficient replicates	1.31722	0.397495	7.41813	7.91826e-05	0.00379816
ENSMUSG00000053070	9230110C19Rik	9	8021672	8042823	1	1	Sufficient replicates	1.44415	0.53022	2.85334	0.00199074	0.0347932
ENSMUSG00000097842	9330104G04Rik	7	16871354	16874886	1	1	Sufficient replicates	-1.49474	-0.57989	2.1223	0.00114258	0.0236523
ENSMUSG00000039133	9330171B17Rik	7	79710283	79712357	1	1	Sufficient replicates	-1.99689	-0.997754	1.18312	0.000623715	0.0157519
ENSMUSG00000056004	9330182L06Rik	5	9266118	9481825	1	1	Sufficient replicates	-1.41958	-0.50546	6.24535	3.62946e-07	8.20855e-05
ENSMUSG00000052479	A330008L17Rik	8	99416642	99733438	1	1	Sufficient replicates	-1.69756	-0.763461	2.34906	0.000720638	0.0173883
ENSMUSG00000045838	A430105I19Rik	2	118754158	118762661	1	1	Sufficient replicates	1.44512	0.53119	2.96616	0.00132982	0.0266522
ENSMUSG00000086851	A430108G06Rik	11	53564688	53567313	1	1	Sufficient replicates	-1.93241	-0.9504	0.818535	0.00106838	0.0227057
ENSMUSG00000097182	A830009L08Rik	13	91368990	91388085	1	1	Sufficient replicates	-2.02098	-1.01506	1.92395	0.000103715	0.0045291
ENSMUSG00000087143	A830082K12Rik	13	78198017	78279391	1	1	Sufficient replicates	-1.38104	-0.465753	4.08175	0.00207974	0.0358818
ENSMUSG00000060530	A930017M01Rik	15	44881380	44883055	1	1	Sufficient replicates	-1.61301	-0.689757	2.70268	7.16538e-05	0.00354827
ENSMUSG00000037257	Aagab	9	63602655	63641889	1	1	Sufficient replicates	1.20906	0.273883	5.77001	0.00306932	0.0464165
ENSMUSG00000015243	Abca1	4	53030787	53159895	1	1	Sufficient replicates	-1.44389	-0.529961	5.6009	2.56154e-06	0.000365975
ENSMUSG00000041828	Abca8a	11	110025634	110095978	1	1	Sufficient replicates	2.08995	1.06347	3.55742	3.51759e-07	8.07607e-05
ENSMUSG00000040584	Abcb1a	5	8660077	8748575	1	1	Sufficient replicates	-1.72929	-0.790182	5.47484	1.0456e-08	4.66001e-06
ENSMUSG00000040136	Abcc8	7	46104523	46180033	1	1	Sufficient replicates	-1.451	-0.537052	5.41127	0.00102867	0.0221412
ENSMUSG00000055782	Abcd2	15	91145884	91191807	1	1	Sufficient replicates	-1.67761	-0.746407	5.90228	1.57366e-07	4.41586e-05
ENSMUSG00000029802	Abcg2	6	58584523	58692869	1	1	Sufficient replicates	-1.32732	-0.408519	4.06436	0.000742261	0.0176561
ENSMUSG00000015405	Ace2	X	164139332	164188420	1	1	Sufficient replicates	-1.84161	-0.880967	1.02469	0.00215105	0.036423
ENSMUSG00000022185	Acin1	14	54642161	54686931	1	1	Sufficient replicates	1.23168	0.300628	7.00803	0.000971035	0.0212593
ENSMUSG00000035783	Acta2	19	34241090	34255336	1	1	Sufficient replicates	-2.2609	-1.1769	3.20836	1.67596e-05	0.0013227
ENSMUSG00000028041	Adam15	3	89338542	89349996	1	1	Sufficient replicates	1.23088	0.299686	6.41655	0.0022293	0.0372855
ENSMUSG00000022449	Adamts20	15	94270163	94465418	1	1	Sufficient replicates	-1.51894	-0.603069	4.13108	4.08415e-06	0.000491167
ENSMUSG00000043635	Adamts3	5	89673841	89883334	1	1	Sufficient replicates	-1.47716	-0.562827	4.19571	0.00138598	0.0273104
ENSMUSG00000030022	Adamts9	6	92772699	92943492	1	1	Sufficient replicates	1.8823	0.912494	1.92188	0.0019065	0.0339075
ENSMUSG00000022840	Adcy5	16	35154877	35305737	1	1	Sufficient replicates	1.43057	0.516591	7.06543	0.000103209	0.00452054
ENSMUSG00000022376	Adcy8	15	64699042	64922296	1	1	Sufficient replicates	-1.53233	-0.615728	4.80869	0.000217729	0.00754977
ENSMUSG00000020178	Adora2a	10	75316943	75334788	1	1	Sufficient replicates	2.77244	1.47116	0.827066	1.57127e-05	0.00125976
ENSMUSG00000035283	Adrb1	19	56722372	56724862	1	1	Sufficient replicates	-1.45653	-0.542534	4.30941	0.000287458	0.00928841
ENSMUSG00000039041	Adrm1	2	180171485	180176286	1	1	Sufficient replicates	1.22647	0.294515	5.43799	0.00331662	0.0485572
ENSMUSG00000037138	Aff3	1	38177326	38664955	1	1	Sufficient replicates	1.33818	0.420275	5.9931	0.000585186	0.0149758
ENSMUSG00000023353	Agap3	5	24452177	24502047	1	1	Sufficient replicates	1.248	0.319621	6.95369	0.000331909	0.0103273
ENSMUSG00000023827	Agpat4	17	12118704	12219645	1	1	Sufficient replicates	1.33296	0.414636	5.03617	0.000568308	0.014822
ENSMUSG00000078307	AI593442	9	52673044	52679429	1	1	Sufficient replicates	-1.56011	-0.641645	7.58582	0.000102974	0.00452054
ENSMUSG00000012123	Aim1l	4	134065912	134092504	1	1	Sufficient replicates	2.15862	1.11011	0.780651	0.00024501	0.00825029
ENSMUSG00000039058	Ak5	3	152462815	152668140	1	1	Sufficient replicates	1.37	0.45418	7.12547	0.00197775	0.034606
ENSMUSG00000038587	Akap12	10	4266329	4359468	1	1	Sufficient replicates	-1.57437	-0.654779	5.20783	9.17578e-09	4.48518e-06
ENSMUSG00000039166	Akap7	10	25169090	25307870	1	1	Sufficient replicates	-1.2858	-0.362669	5.41077	9.79427e-05	0.00437795
ENSMUSG00000033715	Akr1c14	13	4049011	4090422	1	1	Sufficient replicates	-3.0442	-1.60606	0.922369	9.29354e-07	0.00015814
ENSMUSG00000053279	Aldh1a1	19	20601961	20643462	1	1	Sufficient replicates	-1.94276	-0.958105	4.69421	4.10615e-07	8.86114e-05
ENSMUSG00000048218	Amigo2	15	97244074	97247287	1	1	Sufficient replicates	1.8343	0.875233	3.07031	1.97244e-07	5.24358e-05
ENSMUSG00000042225	Ammecr1	X	142851146	142966728	1	1	Sufficient replicates	-1.65304	-0.725121	2.41746	0.000115732	0.0048178
ENSMUSG00000005686	Ampd3	7	110768206	110812405	1	1	Sufficient replicates	1.27266	0.347848	4.63609	0.00220278	0.0370052
ENSMUSG00000050022	Amz1	5	140724127	140761439	1	1	Sufficient replicates	2.81699	1.49416	3.24115	3.2251e-08	1.19195e-05
ENSMUSG00000069601	Ank3	10	69533772	70027438	1	1	Sufficient replicates	-1.32551	-0.406548	8.66763	2.83429e-05	0.0019088
ENSMUSG00000040183	Ankrd6	4	32804035	32950841	1	1	Sufficient replicates	1.49889	0.583897	5.34006	0.00187905	0.0335969
ENSMUSG00000078137	Ankrd63	2	118699103	118703963	1	1	Sufficient replicates	1.82599	0.868681	4.26235	0.000428677	0.01254
ENSMUSG00000031075	Ano1	7	144588549	144751974	1	1	Sufficient replicates	-1.59549	-0.674	2.16112	0.00303224	0.0459935
ENSMUSG00000033420	Antxr1	6	87133854	87335775	1	1	Sufficient replicates	-1.34081	-0.423104	4.35693	0.00172657	0.031674
ENSMUSG00000004849	Ap1s1	5	137034993	137046135	1	1	Sufficient replicates	1.39151	0.47665	7.1528	0.000111419	0.00473292
ENSMUSG00000002957	Ap2a2	7	141562180	141633011	1	1	Sufficient replicates	1.25002	0.321945	7.73676	0.000514889	0.0138581
ENSMUSG00000008036	Ap2s1	7	16738410	16749294	1	1	Sufficient replicates	1.25122	0.32333	6.34347	0.003122	0.0470043
ENSMUSG00000090698	Apold1	6	134982001	134986836	1	1	Sufficient replicates	-3.04664	-1.60722	3.54449	0.000782538	0.0182991
ENSMUSG00000053199	Arhgap20	9	51765337	51853856	1	1	Sufficient replicates	-1.42057	-0.506471	6.60666	4.33983e-05	0.00252929
ENSMUSG00000039831	Arhgap29	3	121953229	122016677	1	1	Sufficient replicates	-1.83744	-0.877694	4.81147	1.33393e-07	3.81377e-05
ENSMUSG00000022799	Arhgap31	16	38598340	38713274	1	1	Sufficient replicates	1.63471	0.709037	5.65632	5.74707e-06	0.000596475
ENSMUSG00000050730	Arhgap42	9	8994329	9239101	1	1	Sufficient replicates	-1.68792	-0.755243	4.66169	1.85189e-06	0.000283452
ENSMUSG00000025132	Arhgdia	11	120578104	120581624	1	1	Sufficient replicates	1.26991	0.344731	7.65968	0.000578411	0.0149758
ENSMUSG00000021662	Arhgef28	13	97898595	98206165	1	1	Sufficient replicates	1.82953	0.871471	4.78578	8.42948e-07	0.00015468
ENSMUSG00000004661	Arid3b	9	57790353	57836793	1	1	Sufficient replicates	-1.85599	-0.892192	3.52213	5.44074e-06	0.000580588
ENSMUSG00000017418	Arl5b	2	15049395	15082456	1	1	Sufficient replicates	-1.79628	-0.845013	5.32106	5.16047e-09	2.89617e-06
ENSMUSG00000055116	Arntl	7	113207465	113314122	1	1	Sufficient replicates	-1.35168	-0.434754	5.2608	0.00138125	0.0272883
ENSMUSG00000008475	Arpc5	1	152766542	152775597	1	1	Sufficient replicates	1.39411	0.479349	6.03691	7.2888e-07	0.000139807
ENSMUSG00000042082	Arsb	13	93771679	93943016	1	1	Sufficient replicates	-1.22217	-0.289442	6.55139	0.000847472	0.0192819
ENSMUSG00000046561	Arsj	3	126363827	126440374	1	1	Sufficient replicates	2.45304	1.29457	0.809312	0.00106341	0.0226636
ENSMUSG00000000325	Arvcf	16	18348182	18407076	1	1	Sufficient replicates	1.28834	0.365508	4.98094	0.00122422	0.0250346
ENSMUSG00000024887	Asah2	19	31984654	32061469	1	1	Sufficient replicates	-1.40263	-0.488131	4.29047	0.000998689	0.0216344
ENSMUSG00000028207	Asph	4	9448069	9669344	1	1	Sufficient replicates	-1.21846	-0.285061	6.66742	0.00149937	0.0288324
ENSMUSG00000076441	Ass1	2	31470207	31520672	1	1	Sufficient replicates	1.34687	0.429606	5.0681	0.0010767	0.0227549
ENSMUSG00000028373	Astn2	4	65380803	66404611	1	1	Sufficient replicates	-1.36213	-0.445864	5.17176	3.39502e-05	0.00217176
ENSMUSG00000022360	Atad2	15	58094047	58135082	1	1	Sufficient replicates	-1.53663	-0.619769	3.82069	0.000375035	0.0113074
ENSMUSG00000030213	Atf7ip	6	136518802	136611038	1	1	Sufficient replicates	-1.27941	-0.355483	5.63066	0.00136045	0.0270891
ENSMUSG00000062949	Atp11c	X	60223290	60592698	1	1	Sufficient replicates	-1.34689	-0.429633	4.4131	0.00228761	0.0378842
ENSMUSG00000048939	Atp13a5	16	29231851	29378732	1	1	Sufficient replicates	-1.53367	-0.616989	3.88269	0.000152613	0.00585454
ENSMUSG00000039529	Atp8b1	18	64528979	64661000	1	1	Sufficient replicates	-1.56935	-0.650169	2.81071	0.00280646	0.043572
ENSMUSG00000060671	Atp8b2	3	89939481	89963508	1	1	Sufficient replicates	-1.32115	-0.401798	6.78376	4.17683e-05	0.0024843
ENSMUSG00000031229	Atrx	X	105797615	105929397	1	1	Sufficient replicates	-1.25849	-0.331697	8.03586	0.00318238	0.0472988
ENSMUSG00000041935	AW549877	15	3982036	3995752	1	1	Sufficient replicates	-1.22228	-0.289577	6.52096	0.00224392	0.0374472
ENSMUSG00000038112	AW551984	9	39587396	39604403	1	1	Sufficient replicates	3.83805	1.94038	2.21252	0.000574956	0.0149183
ENSMUSG00000089706	B230216N24Rik	1	98031116	98057680	1	1	Sufficient replicates	-1.52614	-0.609886	3.95738	0.00308819	0.0466089
ENSMUSG00000050538	B230217C12Rik	11	97840780	97844099	1	1	Sufficient replicates	-1.32222	-0.402961	5.60662	0.00018876	0.00694243
ENSMUSG00000074892	B3galt5	16	96235801	96319859	1	1	Sufficient replicates	1.4368	0.52286	5.46773	3.3345e-05	0.00215011
ENSMUSG00000051950	B3glct	5	149678230	149762599	1	1	Sufficient replicates	-1.36497	-0.448871	4.74543	0.000205731	0.00728374
ENSMUSG00000031803	B3gnt3	8	71691719	71701800	1	1	Sufficient replicates	2.80833	1.48971	-0.23062	0.000306779	0.00972516
ENSMUSG00000040605	Bace2	16	97356728	97439012	1	1	Sufficient replicates	-1.94597	-0.960489	1.34063	0.000108563	0.00467537
ENSMUSG00000030847	Bag3	7	128523583	128546977	1	1	Sufficient replicates	1.59947	0.677598	2.76083	0.00160167	0.0301118
ENSMUSG00000033569	Bai3	1	25067476	25829707	1	1	Sufficient replicates	-1.28743	-0.364497	6.51434	0.000121461	0.00497432
ENSMUSG00000025372	Baiap2	11	119942763	120006782	1	1	Sufficient replicates	1.44175	0.527825	7.9112	9.47502e-06	0.000865365
ENSMUSG00000047507	Baiap3	17	25242659	25256364	1	1	Sufficient replicates	7.75767	2.95562	3.13508	3.39673e-05	0.00217176
ENSMUSG00000040563	BC018242	9	21937033	21948907	1	1	Sufficient replicates	1.34464	0.427222	6.68155	0.00111775	0.0232655
ENSMUSG00000031853	BC021891	8	125910450	125947439	1	1	Sufficient replicates	-1.6833	-0.751292	1.95987	0.00195253	0.0344729
ENSMUSG00000037593	BC030499	11	78290841	78296805	1	1	Sufficient replicates	-1.94137	-0.957075	4.69341	0.000112849	0.00475559
ENSMUSG00000027792	Bche	3	73635808	73708415	1	1	Sufficient replicates	-2.02459	-1.01763	2.65518	1.97702e-05	0.00149789
ENSMUSG00000048251	Bcl11b	12	107910403	108003602	1	1	Sufficient replicates	1.78917	0.839292	5.59157	2.1958e-08	8.75605e-06
ENSMUSG00000057329	Bcl2	1	106538178	106714274	1	1	Sufficient replicates	1.29971	0.378191	4.58189	0.00287854	0.0443277
ENSMUSG00000007659	Bcl2l1	2	152780668	152831728	1	1	Sufficient replicates	1.29795	0.376232	6.25603	0.000113219	0.00475559
ENSMUSG00000000317	Bcl6b	11	70224128	70229798	1	1	Sufficient replicates	-2.56974	-1.36162	1.52159	3.86494e-08	1.39442e-05
ENSMUSG00000009681	Bcr	10	75060896	75184923	1	1	Sufficient replicates	1.25674	0.329691	6.90454	0.00266567	0.0420408
ENSMUSG00000042750	Bex2	X	136066564	136068236	1	1	Sufficient replicates	1.27486	0.350336	6.99536	0.00239199	0.0387746
ENSMUSG00000014329	Bicc1	10	70922832	71159700	1	1	Sufficient replicates	-1.58618	-0.665553	2.67622	0.00215141	0.036423
ENSMUSG00000030528	Blm	7	80454993	80535119	1	1	Sufficient replicates	-1.73121	-0.791781	2.20326	0.000136977	0.00546474
ENSMUSG00000029335	Bmp3	5	98854439	98880960	1	1	Sufficient replicates	1.44455	0.530617	3.46214	0.00187495	0.0335969
ENSMUSG00000021835	Bmp4	14	46383520	46390669	1	1	Sufficient replicates	-1.8957	-0.922729	0.506298	0.00332613	0.0486026
ENSMUSG00000032179	Bmp5	9	75775364	75900310	1	1	Sufficient replicates	-2.02433	-1.01744	0.45189	0.00211499	0.0361153
ENSMUSG00000031963	Bmper	9	23223076	23485202	1	1	Sufficient replicates	-1.72719	-0.788427	3.6393	1.91504e-05	0.00145822
ENSMUSG00000080268	Brms1	19	5041404	5049917	1	1	Sufficient replicates	1.31545	0.395553	3.77931	0.00255298	0.0408274
ENSMUSG00000063663	Brwd3	X	108737016	108834372	1	1	Sufficient replicates	-1.28189	-0.35827	4.37357	0.00153092	0.0291263
ENSMUSG00000062202	Btbd9	17	30215524	30576287	1	1	Sufficient replicates	1.29469	0.372608	6.33532	0.000345328	0.0105712
ENSMUSG00000020423	Btg2	1	134075170	134079120	1	1	Sufficient replicates	-2.38841	-1.25605	4.92394	0.000677752	0.0166992
ENSMUSG00000050334	C130071C03Rik	13	83721381	83884194	1	1	Sufficient replicates	-1.2908	-0.36826	5.82394	2.49743e-05	0.00172801
ENSMUSG00000032120	C2cd2l	9	44309237	44320282	1	1	Sufficient replicates	1.3684	0.45249	6.76651	0.00289175	0.0444409
ENSMUSG00000073418	C4b	17	34728380	34743882	1	1	Sufficient replicates	2.93073	1.55126	4.75027	0.000460589	0.0130454
ENSMUSG00000040957	Cables1	18	11839220	11945627	1	1	Sufficient replicates	1.36934	0.453481	4.4859	0.00344402	0.0498446
ENSMUSG00000024112	Cacna1h	17	25374285	25433783	1	1	Sufficient replicates	1.48121	0.566779	5.92729	0.000488821	0.013492
ENSMUSG00000022416	Cacna1i	15	80287238	80398279	1	1	Sufficient replicates	-1.32459	-0.40555	7.03542	0.00318385	0.0472988
ENSMUSG00000021991	Cacna2d3	14	28904943	29721864	1	1	Sufficient replicates	-1.54685	-0.629335	6.40121	5.70733e-05	0.00300967
ENSMUSG00000064115	Cadm2	16	66655421	67620908	1	1	Sufficient replicates	-1.36857	-0.452674	8.25685	0.000792731	0.0184243
ENSMUSG00000025468	Caly	7	140069880	140082548	1	1	Sufficient replicates	1.37617	0.460663	6.0633	0.00236696	0.0385703
ENSMUSG00000016179	Camk1g	1	193346346	193370297	1	1	Sufficient replicates	1.44984	0.535892	5.6872	0.00295431	0.0451732
ENSMUSG00000053819	Camk2d	3	126596302	126844913	1	1	Sufficient replicates	1.70294	0.768024	6.52911	0.00194789	0.0344415
ENSMUSG00000046447	Camk2n1	4	138454314	138460123	1	1	Sufficient replicates	-1.27604	-0.35167	10.4314	0.00294501	0.0450967
ENSMUSG00000038128	Camk4	18	32939041	33195767	1	1	Sufficient replicates	-1.4584	-0.544386	8.07535	0.000937693	0.0208036
ENSMUSG00000032936	Camkv	9	107935920	107949691	1	1	Sufficient replicates	1.39198	0.477141	8.44628	0.000117205	0.00486578
ENSMUSG00000037326	Capn15	17	25959556	25985680	1	1	Sufficient replicates	1.32732	0.408518	4.85413	0.00206449	0.0357523
ENSMUSG00000030309	Caprin2	6	148842492	148896237	1	1	Sufficient replicates	-1.42879	-0.51479	3.73235	0.000222002	0.00763882
ENSMUSG00000032373	Car12	9	66713686	66766845	1	1	Sufficient replicates	3.08756	1.62647	3.37016	4.26953e-06	0.000502935
ENSMUSG00000041261	Car8	4	8143362	8239041	1	1	Sufficient replicates	-1.46042	-0.546381	3.70563	0.00244392	0.0392712
ENSMUSG00000025076	Casp7	19	56397129	56442344	1	1	Sufficient replicates	-1.64524	-0.718296	1.27089	0.00230953	0.0380809
ENSMUSG00000027861	Casq2	3	102086415	102146514	1	1	Sufficient replicates	-1.96065	-0.971333	1.56156	0.000191985	0.00699315
ENSMUSG00000000058	Cav2	6	17281185	17289115	1	1	Sufficient replicates	-1.3025	-0.381286	5.88486	0.000469874	0.0132096
ENSMUSG00000039765	Cc2d2a	5	43662379	43740972	1	1	Sufficient replicates	-1.47338	-0.55913	5.26057	1.17671e-06	0.000192459
ENSMUSG00000036598	Ccdc113	8	95534100	95558888	1	1	Sufficient replicates	-1.85262	-0.889568	0.980238	0.000769623	0.0181089
ENSMUSG00000029769	Ccdc136	6	29396309	29426994	1	1	Sufficient replicates	-1.23478	-0.304255	6.16436	0.00274678	0.0428651
ENSMUSG00000026676	Ccdc3	2	5137776	5230878	1	1	Sufficient replicates	2.73812	1.45319	3.0959	0.000107395	0.0046496
ENSMUSG00000048701	Ccdc6	10	70097121	70193200	1	1	Sufficient replicates	1.34259	0.425023	5.77311	0.000460205	0.0130454
ENSMUSG00000047810	Ccdc88b	19	6844623	6858211	1	1	Sufficient replicates	1.52708	0.61078	2.03032	0.0026266	0.0417511
ENSMUSG00000034165	Ccnd3	17	47505051	47599691	1	1	Sufficient replicates	1.37917	0.463803	4.25989	0.000142151	0.00559485
ENSMUSG00000061665	Cd2ap	17	42792951	42876424	1	1	Sufficient replicates	-1.4463	-0.532367	5.36643	1.0069e-05	0.000902813
ENSMUSG00000029084	Cd38	5	43868809	43912375	1	1	Sufficient replicates	-2.51866	-1.33265	1.19652	2.2473e-06	0.000327436
ENSMUSG00000016493	Cd46	1	195041285	195092248	1	1	Sufficient replicates	-1.97424	-0.981297	2.18947	2.93994e-07	7.18532e-05
ENSMUSG00000027435	Cd93	2	148436640	148443563	1	1	Sufficient replicates	-1.64549	-0.71852	3.36069	0.000178315	0.0066513
ENSMUSG00000036533	Cdc42ep3	17	79334025	79355091	1	1	Sufficient replicates	-1.69016	-0.757159	3.46145	2.36593e-05	0.00166331
ENSMUSG00000031841	Cdh13	8	118283733	119324921	1	1	Sufficient replicates	1.63584	0.710031	5.43326	0.000211621	0.00741318
ENSMUSG00000053166	Cdh22	2	165111507	165234853	1	1	Sufficient replicates	1.51552	0.599814	5.26052	0.00140386	0.0274841
ENSMUSG00000000305	Cdh4	2	179442431	179899373	1	1	Sufficient replicates	1.93139	0.949637	4.36485	0.000586493	0.0149758
ENSMUSG00000039385	Cdh6	15	13034200	13173639	1	1	Sufficient replicates	-2.50745	-1.32622	2.92285	6.1359e-06	0.000624008
ENSMUSG00000036510	Cdh8	8	99024471	99416471	1	1	Sufficient replicates	-1.49114	-0.576414	5.29343	0.000825262	0.018976
ENSMUSG00000026437	Cdk18	1	132112237	132139684	1	1	Sufficient replicates	1.50202	0.586906	4.76956	0.000506104	0.013684
ENSMUSG00000038481	Cdk19	10	40349308	40483818	1	1	Sufficient replicates	-1.33456	-0.416368	6.65515	6.46995e-05	0.00328847
ENSMUSG00000024856	Cdk2ap2	19	4097182	4099019	1	1	Sufficient replicates	1.68774	0.755094	3.21376	1.95188e-07	5.24358e-05
ENSMUSG00000031292	Cdkl5	X	160784308	160994702	1	1	Sufficient replicates	-1.7526	-0.809496	5.64187	2.06923e-06	0.000307402
ENSMUSG00000033022	Cdo1	18	46713205	46728342	1	1	Sufficient replicates	1.38282	0.467617	3.93588	0.00327317	0.0480139
ENSMUSG00000031758	Cdyl2	8	116568724	116732991	1	1	Sufficient replicates	1.64712	0.719949	4.8422	0.00301738	0.0458599
ENSMUSG00000032297	Celf6	9	59577917	59607292	1	1	Sufficient replicates	1.67289	0.74234	4.09977	1.52804e-06	0.000238705
ENSMUSG00000038594	Cep85l	10	53278081	53379851	1	1	Sufficient replicates	-1.56169	-0.643104	3.26567	4.7978e-05	0.00271953
ENSMUSG00000027035	Cers6	2	68861441	69114282	1	1	Sufficient replicates	1.34285	0.425302	6.11845	2.0579e-05	0.00153187
ENSMUSG00000026031	Cflar	1	58711508	58758884	1	1	Sufficient replicates	1.38928	0.474339	4.44042	0.000301512	0.00959833
ENSMUSG00000001128	Cfp	X	20925454	20931555	1	1	Sufficient replicates	1.55211	0.634232	2.80616	0.000713585	0.0172731
ENSMUSG00000029161	Cgref1	5	30933146	30945480	1	1	Sufficient replicates	1.46979	0.555612	3.66193	0.00188017	0.0335969
ENSMUSG00000023852	Chd1	17	15704967	17394898	1	1	Sufficient replicates	-1.35321	-0.43639	5.05599	3.47884e-05	0.00220564
ENSMUSG00000078185	Chml	1	175686488	175688353	1	1	Sufficient replicates	-1.61157	-0.688469	2.37618	0.00143696	0.0278443
ENSMUSG00000004633	Chn2	6	54039554	54301810	1	1	Sufficient replicates	-1.5061	-0.590817	5.48619	0.000111506	0.00473292
ENSMUSG00000046159	Chrm3	13	9875486	10360844	1	1	Sufficient replicates	-1.60952	-0.686629	4.8924	0.00131603	0.0264297
ENSMUSG00000040495	Chrm4	2	91927249	91928688	1	1	Sufficient replicates	-1.37239	-0.456695	5.07007	0.000148428	0.0057595
ENSMUSG00000027221	Chst1	2	92599707	92615250	1	1	Sufficient replicates	1.29741	0.375632	7.45006	0.00104921	0.0224875
ENSMUSG00000034612	Chst11	10	82985498	83195900	1	1	Sufficient replicates	1.2834	0.35997	5.71277	0.000138216	0.00548269
ENSMUSG00000037493	Cib2	9	54544794	54560218	1	1	Sufficient replicates	1.32743	0.408634	4.15492	0.00322551	0.0476216
ENSMUSG00000021276	Cinp	12	110872610	110889145	1	1	Sufficient replicates	1.25376	0.326266	4.87545	0.00131686	0.0264297
ENSMUSG00000038064	Cldn22	8	47824482	47825475	0.75	1	Sufficient replicates	-6.2027	-2.6329	0.045575	7.06351e-08	2.32681e-05
ENSMUSG00000041378	Cldn5	16	18776847	18778260	1	1	Sufficient replicates	-1.50415	-0.588953	4.66874	0.000543857	0.0144327
ENSMUSG00000032452	Clstn2	9	97444395	98033181	1	1	Sufficient replicates	-1.48875	-0.574101	6.54605	0.000187564	0.00691522
ENSMUSG00000024873	Cnih2	19	5092871	5098418	1	1	Sufficient replicates	1.47016	0.555971	6.41527	8.87805e-05	0.0041015
ENSMUSG00000035632	Cnot3	7	3645290	3661108	1	1	Sufficient replicates	1.2774	0.353213	5.19857	0.00067551	0.016671
ENSMUSG00000044288	Cnr1	4	33924593	33948831	1	1	Sufficient replicates	1.28731	0.364361	7.55129	0.00133147	0.0266522
ENSMUSG00000030075	Cntn3	6	102163306	102464667	1	1	Sufficient replicates	-1.81959	-0.863616	5.08768	8.65994e-10	6.24877e-07
ENSMUSG00000030092	Cntn6	6	104492790	104863406	1	1	Sufficient replicates	-1.42193	-0.507846	4.07262	0.00125704	0.025602
ENSMUSG00000034903	Cobll1	2	65088339	65239403	1	1	Sufficient replicates	-1.43823	-0.524296	3.74279	0.0007743	0.0181758
ENSMUSG00000028339	Col15a1	4	47208161	47313167	1	1	Sufficient replicates	-1.88385	-0.913685	2.98327	2.365e-05	0.00166331
ENSMUSG00000040690	Col16a1	4	130047840	130099283	1	1	Sufficient replicates	1.48989	0.575206	4.66975	0.00298022	0.0455234
ENSMUSG00000026141	Col19a1	1	24261890	24587472	1	1	Sufficient replicates	-1.47114	-0.55693	5.22781	0.000151554	0.00582868
ENSMUSG00000028197	Col24a1	3	145292472	145552011	1	1	Sufficient replicates	-1.4549	-0.540916	3.31081	0.0031395	0.0470966
ENSMUSG00000045672	Col27a1	4	63214004	63334991	1	1	Sufficient replicates	1.56515	0.646302	3.11951	0.000624912	0.0157559
ENSMUSG00000031503	Col4a2	8	11312805	11449287	1	1	Sufficient replicates	1.49602	0.581133	6.42853	0.000223202	0.00763882
ENSMUSG00000004098	Col5a3	9	20770050	20815067	1	1	Sufficient replicates	2.00426	1.00307	2.41235	1.5604e-05	0.0012577
ENSMUSG00000001119	Col6a1	10	76708792	76726168	1	1	Sufficient replicates	2.15206	1.10572	6.3175	2.36956e-13	1.28475e-09
ENSMUSG00000020241	Col6a2	10	76595762	76623630	1	1	Sufficient replicates	1.79222	0.841751	4.64916	1.65886e-08	6.79371e-06
ENSMUSG00000068196	Col8a1	16	57624258	57754737	1	1	Sufficient replicates	-2.49043	-1.3164	1.04956	9.70498e-06	0.000880596
ENSMUSG00000057606	Colq	14	31523082	31591343	1	1	Sufficient replicates	-3.49984	-1.80729	0.154638	5.03607e-06	0.000545083
ENSMUSG00000026240	Cops7b	1	86582904	86609375	1	1	Sufficient replicates	1.27186	0.346939	4.109	0.00322757	0.0476216
ENSMUSG00000020836	Coro6	11	77462411	77470484	1	1	Sufficient replicates	-1.50817	-0.592797	6.28278	0.00150232	0.0288526
ENSMUSG00000031827	Cotl1	8	119809225	119840579	1	1	Sufficient replicates	1.53589	0.619071	4.86343	2.93833e-05	0.00194545
ENSMUSG00000020300	Cpeb4	11	31872211	31935634	1	1	Sufficient replicates	-1.37758	-0.462139	7.36046	2.51129e-05	0.0017297
ENSMUSG00000022212	Cpne6	14	55510445	55517431	1	1	Sufficient replicates	1.82732	0.86973	6.84811	0.00066374	0.016461
ENSMUSG00000034796	Cpne7	8	123117374	123135182	1	1	Sufficient replicates	2.81116	1.49117	5.3927	0.000443998	0.0127664
ENSMUSG00000052560	Cpne8	15	90487482	90679432	1	1	Sufficient replicates	-1.34071	-0.422994	4.56738	0.000740021	0.0176561
ENSMUSG00000023272	Creld2	15	88819646	88826681	1	1	Sufficient replicates	1.79265	0.842096	3.41159	2.53767e-09	1.60222e-06
ENSMUSG00000018634	Crhr1	11	104132855	104175523	1	1	Sufficient replicates	-1.34264	-0.425072	4.67092	0.00225387	0.0374894
ENSMUSG00000030905	Crym	7	120186380	120202111	1	1	Sufficient replicates	2.02036	1.01461	5.46249	4.00963e-05	0.00243393
ENSMUSG00000044636	Csrnp2	15	100479570	100495239	1	1	Sufficient replicates	-1.27324	-0.348507	4.96123	0.00128099	0.0259503
ENSMUSG00000044258	Ctla2a	13	60934155	60936625	1	1	Sufficient replicates	1.79605	0.844825	2.74029	0.000148806	0.0057595
ENSMUSG00000034101	Ctnnd1	2	84600071	84650765	1	1	Sufficient replicates	-1.28847	-0.365663	6.61128	0.0006414	0.0160746
ENSMUSG00000074872	Ctxn2	2	125136692	125147839	1	1	Sufficient replicates	2.04124	1.02945	2.04284	0.00016988	0.00641944
ENSMUSG00000022865	Cxadr	16	78301496	78359785	1	1	Sufficient replicates	-1.39467	-0.479924	5.44844	0.000305762	0.00971323
ENSMUSG00000018042	Cyb5r3	15	83153494	83172592	1	1	Sufficient replicates	1.38327	0.468078	5.39987	5.8913e-05	0.00304679
ENSMUSG00000032323	Cyp11a1	9	58006411	58027023	1	1	Sufficient replicates	-2.09718	-1.06845	1.45313	0.000759226	0.0179199
ENSMUSG00000023963	Cyp39a1	17	43667425	43751431	1	1	Sufficient replicates	-2.06636	-1.04709	0.915309	0.00139693	0.0274548
ENSMUSG00000047155	Cyp4x1	4	115106323	115134281	1	1	Sufficient replicates	-1.32875	-0.41007	4.71252	0.000580295	0.0149758
ENSMUSG00000028195	Cyr61	3	145646971	145649985	1	1	Sufficient replicates	-3.57882	-1.83948	3.64559	4.62319e-05	0.00266369
ENSMUSG00000062563	Cys1	12	24665838	24681813	1	1	Sufficient replicates	1.70884	0.773015	2.86839	5.07759e-05	0.00281834
ENSMUSG00000055639	Dach1	14	97786853	98169765	1	1	Sufficient replicates	2.38308	1.25283	2.97322	9.52873e-05	0.00429729
ENSMUSG00000021559	Dapk1	13	60601947	60763185	1	1	Sufficient replicates	1.31883	0.399261	6.71559	0.00115905	0.0239279
ENSMUSG00000041966	Dcaf17	2	71055328	71099142	1	1	Sufficient replicates	-1.3486	-0.431464	4.34906	0.00131344	0.0264297
ENSMUSG00000035910	Dcdc2a	13	25056004	25210706	1	1	Sufficient replicates	-1.44729	-0.533349	2.99308	0.000928566	0.0206616
ENSMUSG00000025077	Dclre1a	19	56529167	56548222	1	1	Sufficient replicates	-1.67313	-0.742546	3.51014	2.38197e-05	0.00166331
ENSMUSG00000031285	Dcx	X	143855842	143933311	1	1	Sufficient replicates	-1.63773	-0.711699	5.68661	4.28084e-06	0.000502935
ENSMUSG00000074247	Dda1	8	71469199	71476098	1	1	Sufficient replicates	1.2891	0.366366	5.25255	0.0017809	0.0325132
ENSMUSG00000046818	Ddit4l	3	137621612	137628333	1	1	Sufficient replicates	-1.92222	-0.942777	4.49883	7.33299e-05	0.00360769
ENSMUSG00000059213	Ddn	15	98803782	98807925	1	1	Sufficient replicates	1.36785	0.451909	9.60931	0.00151693	0.0290688
ENSMUSG00000000787	Ddx3x	X	13280970	13294052	1	1	Sufficient replicates	-1.30586	-0.385004	8.08573	0.000107122	0.0046496
ENSMUSG00000058886	Deaf1	7	141297176	141327725	1	1	Sufficient replicates	1.27743	0.353247	5.02374	0.00143628	0.0278443
ENSMUSG00000053641	Dennd4a	9	64811340	64919667	1	1	Sufficient replicates	-1.28086	-0.357117	6.74339	0.000408181	0.0119867
ENSMUSG00000022861	Dgkg	16	22468461	22657221	1	1	Sufficient replicates	1.48863	0.573989	5.24285	0.00135373	0.0269909
ENSMUSG00000062393	Dgkk	X	6779306	6948363	1	1	Sufficient replicates	5.84811	2.54797	-0.364947	0.000549381	0.0145538
ENSMUSG00000075707	Dio3	12	110279068	110281097	1	1	Sufficient replicates	9.45313	3.24079	-0.2683	0.000563644	0.0147545
ENSMUSG00000021782	Dlg5	14	24133953	24245920	1	1	Sufficient replicates	1.5759	0.656174	5.21515	0.000369145	0.0111873
ENSMUSG00000040856	Dlk1	12	109452823	109463336	1	1	Sufficient replicates	12.6548	3.66162	1.10506	5.02242e-05	0.00280085
ENSMUSG00000056752	Dnah9	11	65831282	66168551	1	1	Sufficient replicates	1.6759	0.744937	2.15393	0.00273016	0.0427605
ENSMUSG00000004460	Dnajb11	16	22857845	22879634	1	1	Sufficient replicates	1.24303	0.313859	5.38096	0.00213435	0.0363089
ENSMUSG00000022136	Dnajc3	14	118937932	118981702	1	1	Sufficient replicates	1.24467	0.315765	6.13434	0.00183045	0.0332114
ENSMUSG00000020848	Doc2b	11	75768966	75796049	1	1	Sufficient replicates	2.87909	1.52562	3.78167	0.000865443	0.0195911
ENSMUSG00000028556	Dock7	4	98936665	99120915	1	1	Sufficient replicates	-1.2755	-0.351066	5.77772	0.00110323	0.0230976
ENSMUSG00000030584	Dpf1	7	29303951	29317588	1	1	Sufficient replicates	1.33326	0.414954	5.38106	0.00115855	0.0239279
ENSMUSG00000035000	Dpp4	2	62330073	62412231	1	1	Sufficient replicates	-2.14247	-1.09928	2.99504	0.000202866	0.00721634
ENSMUSG00000032393	Dpp8	9	65032458	65082650	1	1	Sufficient replicates	-1.23493	-0.304425	7.95712	0.00204703	0.0354904
ENSMUSG00000022048	Dpysl2	14	66802864	66868688	1	1	Sufficient replicates	1.19583	0.25801	7.25921	0.00298845	0.0456032
ENSMUSG00000029168	Dpysl5	5	30711564	30799375	1	1	Sufficient replicates	1.40786	0.4935	4.68751	0.00227613	0.0378183
ENSMUSG00000024914	Drap1	19	5422805	5424979	1	1	Sufficient replicates	1.34271	0.425152	6.16732	0.00162949	0.0304459
ENSMUSG00000021478	Drd1a	13	54051186	54055658	1	1	Sufficient replicates	1.85899	0.894518	3.12766	5.10321e-05	0.00282222
ENSMUSG00000039358	Drd5	5	38319509	38322310	1	1	Sufficient replicates	2.6206	1.3899	1.0054	0.00126011	0.0256302
ENSMUSG00000032087	Dscaml1	9	45430293	45753164	1	1	Sufficient replicates	1.48993	0.575245	5.47301	6.50547e-06	0.000648535
ENSMUSG00000024190	Dusp1	17	26505590	26508519	1	1	Sufficient replicates	-2.03852	-1.02752	5.81959	0.00028218	0.0091757
ENSMUSG00000030203	Dusp16	6	134715473	134792625	1	1	Sufficient replicates	-1.62942	-0.704357	3.98039	6.48883e-05	0.00328847
ENSMUSG00000019960	Dusp6	10	99263231	99267488	1	1	Sufficient replicates	-1.71861	-0.781244	6.42626	8.92295e-06	0.000829505
ENSMUSG00000009013	Dynll1	5	115297110	115300999	1	1	Sufficient replicates	1.2863	0.363226	7.41902	0.00108288	0.0228217
ENSMUSG00000022339	Ebag9	15	44619641	44641024	1	1	Sufficient replicates	-1.35768	-0.441148	4.11905	0.000210818	0.00741318
ENSMUSG00000026247	Ecel1	1	87147655	87156521	1	1	Sufficient replicates	9.37069	3.22816	1.93822	1.02642e-05	0.000911398
ENSMUSG00000043631	Ecm2	13	49504810	49532789	1	1	Sufficient replicates	-1.84758	-0.885638	2.33649	0.000146774	0.00574535
ENSMUSG00000055762	Eef1d	15	75894796	75909556	1	1	Sufficient replicates	1.2646	0.338678	5.76517	0.0004058	0.0119595
ENSMUSG00000020690	Efcab3	11	105063592	105117537	1	1	Sufficient replicates	4.40608	2.1395	0.344233	6.90463e-05	0.00346443
ENSMUSG00000058709	Egln2	7	27158658	27166802	1	1	Sufficient replicates	1.34905	0.431948	5.54755	5.29675e-05	0.00289091
ENSMUSG00000037868	Egr2	10	67535475	67542188	1	1	Sufficient replicates	-3.0797	-1.62279	4.29562	3.50231e-06	0.000442254
ENSMUSG00000071341	Egr4	6	85511131	85513589	1	1	Sufficient replicates	-1.54893	-0.631269	5.45269	0.00110035	0.0230936
ENSMUSG00000024772	Ehd1	19	6276725	6300096	1	1	Sufficient replicates	1.32513	0.406133	4.78306	0.000583504	0.0149758
ENSMUSG00000024065	Ehd3	17	73804841	73832093	1	1	Sufficient replicates	1.25191	0.324131	6.6085	0.000465105	0.0131487
ENSMUSG00000024079	Eif2ak2	17	78852564	78882573	1	1	Sufficient replicates	-1.39298	-0.478171	2.80999	0.00313944	0.0470966
ENSMUSG00000036461	Elf1	14	79481194	79582476	1	1	Sufficient replicates	-1.5918	-0.670656	2.92462	0.000238471	0.00810213
ENSMUSG00000043460	Elfn2	15	78670022	78718113	1	1	Sufficient replicates	1.32907	0.410414	6.54392	0.00283498	0.0438091
ENSMUSG00000021696	Elovl7	13	108214404	108287105	1	1	Sufficient replicates	-1.65761	-0.729103	4.07572	0.000280742	0.00914856
ENSMUSG00000039167	Eltd1	3	151437887	151545086	1	1	Sufficient replicates	1.4823	0.56784	5.11484	2.57134e-05	0.00176306
ENSMUSG00000001964	Emd	X	74254687	74261548	1	1	Sufficient replicates	1.3877	0.4727	4.6142	0.000751882	0.017802
ENSMUSG00000022012	Enox1	14	77156763	77721760	1	1	Sufficient replicates	1.37474	0.459158	4.70238	9.15786e-05	0.00419242
ENSMUSG00000025377	Enthd2	11	120090531	120098731	1	1	Sufficient replicates	1.34488	0.427478	3.99226	0.00128526	0.025979
ENSMUSG00000048120	Entpd1	19	40612366	40741602	1	1	Sufficient replicates	1.3061	0.385266	3.9207	0.00216426	0.0365608
ENSMUSG00000033068	Entpd6	2	150749042	150771675	1	1	Sufficient replicates	1.40509	0.490659	5.39265	0.000282986	0.00918221
ENSMUSG00000001036	Epn2	11	61517249	61579687	1	1	Sufficient replicates	1.20029	0.263379	6.92285	0.00171957	0.0315838
ENSMUSG00000040857	Erf	7	25242561	25250761	1	1	Sufficient replicates	-1.35827	-0.441766	4.93506	0.000492218	0.0135337
ENSMUSG00000036552	Ermard	17	14978864	15064232	1	1	Sufficient replicates	-1.35366	-0.436862	3.32129	0.00264724	0.0419172
ENSMUSG00000024293	Esco1	18	10566602	10610352	1	1	Sufficient replicates	-1.3106	-0.390226	4.91503	0.00024033	0.00814703
ENSMUSG00000021171	Esyt2	12	116281222	116373096	1	1	Sufficient replicates	-1.30397	-0.382916	5.9461	0.000166189	0.0063002
ENSMUSG00000022895	Ets2	16	95702075	95721051	1	1	Sufficient replicates	1.38992	0.475	6.19534	5.56428e-05	0.00298991
ENSMUSG00000021357	Exoc2	13	30813919	30974047	1	1	Sufficient replicates	-1.25032	-0.322299	5.75338	0.000274106	0.00900466
ENSMUSG00000029763	Exoc4	6	33249085	33973979	1	1	Sufficient replicates	-1.21425	-0.280063	6.29009	0.00219779	0.0370034
ENSMUSG00000049119	Fam110b	4	5644090	6108223	1	1	Sufficient replicates	1.41199	0.497726	4.56239	2.06231e-05	0.00153187
ENSMUSG00000026796	Fam129b	2	32876114	32925254	1	1	Sufficient replicates	1.32953	0.410919	5.10714	0.000542751	0.0144286
ENSMUSG00000026153	Fam135a	1	24011093	24100341	1	1	Sufficient replicates	-1.33677	-0.418755	5.47273	0.000147476	0.00574535
ENSMUSG00000035095	Fam167a	14	63436394	63465498	1	1	Sufficient replicates	2.37188	1.24603	0.54696	0.00013309	0.00537789
ENSMUSG00000050530	Fam171a1	2	3114224	3227806	1	1	Sufficient replicates	1.39629	0.481594	6.43081	1.68949e-05	0.00132647
ENSMUSG00000096753	Fam181a	12	103310975	103317065	1	1	Sufficient replicates	-2.57765	-1.36606	0.422705	0.000441764	0.0127327
ENSMUSG00000027955	Fam198b	3	79884533	79946280	1	1	Sufficient replicates	-2.52588	-1.33678	2.55991	9.11294e-07	0.00015814
ENSMUSG00000032977	Fam207a	10	77486656	77515813	1	1	Sufficient replicates	1.24766	0.319226	4.86743	0.00237568	0.0386251
ENSMUSG00000036006	Fam65b	13	24582189	24733816	1	1	Sufficient replicates	1.42106	0.506963	5.70239	0.000193839	0.00702164
ENSMUSG00000024939	Fam89b	19	5728087	5729653	1	1	Sufficient replicates	1.59369	0.672374	2.9	0.003333	0.0486561
ENSMUSG00000034023	Fancd2	6	113531682	113597017	1	1	Sufficient replicates	1.74139	0.800237	2.75525	0.00228554	0.0378842
ENSMUSG00000055884	Fancm	12	65075606	65132058	1	1	Sufficient replicates	-1.48169	-0.567245	4.16598	9.91564e-06	0.000894355
ENSMUSG00000000392	Fap	2	62500943	62574075	1	1	Sufficient replicates	-2.32056	-1.21447	2.14196	4.31476e-06	0.000502935
ENSMUSG00000064080	Fbln2	6	91212455	91272540	1	1	Sufficient replicates	1.62368	0.69927	3.36881	0.000474277	0.0132596
ENSMUSG00000027204	Fbn1	2	125300594	125507993	1	1	Sufficient replicates	-1.61796	-0.694176	3.46543	4.5974e-05	0.00265894
ENSMUSG00000042423	Fbrs	7	127485221	127491513	1	1	Sufficient replicates	1.23696	0.3068	5.09203	0.00326614	0.0479856
ENSMUSG00000030811	Fbxl19	7	127745201	127769476	1	1	Sufficient replicates	1.24801	0.319628	5.63489	0.00080091	0.0185031
ENSMUSG00000040410	Fbxl4	4	22357543	22434091	1	1	Sufficient replicates	-1.4595	-0.545472	4.13467	4.93254e-05	0.00277854
ENSMUSG00000022358	Fbxo32	15	58175879	58214892	1	1	Sufficient replicates	-1.59335	-0.672064	4.50735	0.000501376	0.0136326
ENSMUSG00000059498	Fcgr3	1	171051174	171064935	1	1	Sufficient replicates	2.00244	1.00176	3.6759	2.25363e-05	0.00161353
ENSMUSG00000059743	Fdps	3	89093592	89101967	1	1	Sufficient replicates	1.48726	0.572653	5.59482	2.47889e-05	0.00172306
ENSMUSG00000031565	Fgfr1	8	25513654	25575714	1	1	Sufficient replicates	1.32767	0.408893	5.82692	0.000273806	0.00900466
ENSMUSG00000053334	Ficd	5	113735782	113740600	1	1	Sufficient replicates	1.32357	0.40443	3.44953	0.0028239	0.043798
ENSMUSG00000024222	Fkbp5	17	28399095	28517524	1	1	Sufficient replicates	2.50249	1.32336	4.96455	2.54355e-13	1.28475e-09
ENSMUSG00000048920	Fkrp	7	16809270	16816732	1	1	Sufficient replicates	-1.24347	-0.314371	5.34116	0.00183939	0.0332114
ENSMUSG00000042817	Flt3	5	147330741	147400489	1	1	Sufficient replicates	-1.5841	-0.66366	3.80419	0.00012024	0.00495108
ENSMUSG00000020357	Flt4	11	49609263	49652739	1	1	Sufficient replicates	1.53056	0.614063	2.18016	0.00181507	0.0329995
ENSMUSG00000044042	Fmn1	2	113327736	113716767	1	1	Sufficient replicates	-1.66324	-0.733996	5.40999	6.28203e-05	0.00321593
ENSMUSG00000040170	Fmo2	1	162874317	162898726	1	1	Sufficient replicates	2.26096	1.17693	1.59302	3.01569e-05	0.00197821
ENSMUSG00000001334	Fndc5	4	129136999	129144593	1	1	Sufficient replicates	-1.36678	-0.450782	5.93269	0.00208719	0.03594
ENSMUSG00000021250	Fos	12	85473890	85477273	1	1	Sufficient replicates	-2.81417	-1.49271	6.29332	5.07698e-07	0.000102736
ENSMUSG00000029135	Fosl2	5	32136472	32157831	1	1	Sufficient replicates	-1.75496	-0.811437	6.16357	3.07594e-06	0.000405303
ENSMUSG00000034998	Foxn2	17	88440711	88490533	1	1	Sufficient replicates	-1.44819	-0.534255	4.13062	0.000433256	0.0126252
ENSMUSG00000048756	Foxo3	10	42181841	42276755	1	1	Sufficient replicates	-1.27517	-0.350684	6.6314	0.00201544	0.035023
ENSMUSG00000049122	Frmd3	4	74013442	74202214	1	1	Sufficient replicates	-1.57627	-0.656512	3.00096	7.88284e-05	0.00379816
ENSMUSG00000027238	Frmd5	2	121545529	121807087	1	1	Sufficient replicates	-1.28688	-0.363879	5.49451	0.00269295	0.0423741
ENSMUSG00000048285	Frmd6	12	70825514	70902232	1	1	Sufficient replicates	-1.68641	-0.753957	6.01254	2.95291e-05	0.00194545
ENSMUSG00000030530	Furin	7	80388585	80405436	1	1	Sufficient replicates	1.27654	0.352243	4.75887	0.00318032	0.0472988
ENSMUSG00000021065	Fut8	12	77238104	77476338	1	1	Sufficient replicates	-1.28924	-0.366519	5.74663	4.219e-05	0.00248757
ENSMUSG00000066705	Fxyd6	9	45370185	45396158	1	1	Sufficient replicates	1.60149	0.679415	6.15729	2.25743e-05	0.00161353
ENSMUSG00000022297	Fzd6	15	39006280	39038186	1	1	Sufficient replicates	-1.53191	-0.615329	3.38041	9.13682e-05	0.00419242
ENSMUSG00000007653	Gabrb2	11	42419757	42629028	1	1	Sufficient replicates	-1.4469	-0.532969	7.07436	0.00111151	0.0231674
ENSMUSG00000029054	Gabrd	4	155384980	155398112	1	1	Sufficient replicates	-1.28387	-0.360501	5.94992	0.000708517	0.017233
ENSMUSG00000020436	Gabrg2	11	41910203	42000857	1	1	Sufficient replicates	-1.33321	-0.414903	7.8565	0.000288024	0.00928841
ENSMUSG00000047658	Gal3st3	19	5298331	5308738	1	1	Sufficient replicates	1.48373	0.569233	4.98327	9.71788e-05	0.00436907
ENSMUSG00000021903	Galnt15	14	32028989	32062197	1	1	Sufficient replicates	2.80303	1.48699	2.85201	2.86359e-08	1.0848e-05
ENSMUSG00000021130	Galnt16	12	80518990	80603896	1	1	Sufficient replicates	1.36912	0.453248	7.08336	1.44541e-05	0.00119034
ENSMUSG00000031608	Galnt7	8	57523828	57653032	1	1	Sufficient replicates	1.4216	0.50752	4.03217	0.0030268	0.0459571
ENSMUSG00000047261	Gap43	16	42248442	42340651	1	1	Sufficient replicates	1.57918	0.659176	6.6954	0.000437281	0.0126453
ENSMUSG00000034201	Gas2l1	11	5054132	5065327	1	1	Sufficient replicates	1.36887	0.452985	5.49372	0.000492198	0.0135337
ENSMUSG00000053332	Gas5	1	161034422	161038539	1	1	Sufficient replicates	1.3339	0.415653	6.47087	0.00317407	0.0472988
ENSMUSG00000020424	Gatsl3	11	4218225	4222409	1	1	Sufficient replicates	2.08823	1.06228	1.01427	0.00113904	0.0236112
ENSMUSG00000022707	Gbe1	16	70313949	70569716	1	1	Sufficient replicates	-1.32538	-0.406411	3.36889	0.00214484	0.0363951
ENSMUSG00000029298	Gbp9	5	105078394	105139539	1	1	Sufficient replicates	-1.71766	-0.780443	2.3819	0.000272336	0.00899064
ENSMUSG00000017943	Gdap1l1	2	163438476	163455324	1	1	Sufficient replicates	1.3023	0.381058	5.69822	0.000243619	0.00822173
ENSMUSG00000020363	Gfpt2	11	49794178	49838613	1	1	Sufficient replicates	-1.56437	-0.645579	3.13649	0.000589559	0.0149892
ENSMUSG00000031821	Gins2	8	120578633	120589304	1	1	Sufficient replicates	1.47107	0.556863	3.89296	0.00103126	0.0221656
ENSMUSG00000003316	Glg1	8	111154421	111259216	1	1	Sufficient replicates	-1.23797	-0.307975	7.8173	0.00238328	0.0387073
ENSMUSG00000025407	Gli1	10	127329889	127341589	1	1	Sufficient replicates	-1.71938	-0.781887	1.51702	0.00153547	0.0291566
ENSMUSG00000056888	Glipr1	10	111985448	112002631	1	1	Sufficient replicates	3.6655	1.87401	-0.0304399	0.000265024	0.00886512
ENSMUSG00000052942	Glis3	19	28258851	28680077	1	1	Sufficient replicates	1.90717	0.931436	2.49066	0.00107487	0.0227549
ENSMUSG00000083929	Gm10600	4	42240639	42242685	1	1	Sufficient replicates	-2.41396	-1.2714	5.96862	3.24921e-09	1.89367e-06
ENSMUSG00000085348	Gm12300	11	67211256	67237573	0.75	1	Sufficient replicates	-2.26931	-1.18226	0.163458	0.0013854	0.0273104
ENSMUSG00000084898	Gm12371	4	36952966	36988032	1	1	Sufficient replicates	-2.3109	-1.20846	1.76563	3.46739e-06	0.000441525
ENSMUSG00000078722	Gm12394	4	42781928	42856771	1	1	Sufficient replicates	-1.62866	-0.703682	3.40958	0.000243527	0.00822173
ENSMUSG00000085334	Gm12940	4	127033731	127049398	1	1	Sufficient replicates	1.4009	0.486352	4.66163	0.000962629	0.0212016
ENSMUSG00000085667	Gm12992	4	131899478	131920029	1	1	Sufficient replicates	-1.99407	-0.995714	1.59104	0.000324494	0.0102014
ENSMUSG00000078496	Gm13152	4	147492417	147513486	1	1	Sufficient replicates	-1.65036	-0.722778	1.67547	0.00279519	0.0434415
ENSMUSG00000094066	Gm13298	4	42522580	42528175	1	1	Sufficient replicates	-2.21472	-1.14712	3.1919	3.08747e-05	0.00200852
ENSMUSG00000096862	Gm13301	4	42216908	42235604	1	1	Sufficient replicates	-1.87976	-0.910551	4.99414	2.14636e-05	0.0015712
ENSMUSG00000084010	Gm13302	4	41893388	41895236	1	1	Sufficient replicates	-2.69874	-1.43228	3.09409	4.9231e-10	4.14443e-07
ENSMUSG00000087301	Gm13629	2	66440880	66546026	1	1	Sufficient replicates	-1.95529	-0.96738	1.89718	5.83773e-05	0.00303983
ENSMUSG00000086905	Gm13716	2	85196932	85198675	1	1	Sufficient replicates	-1.78518	-0.836067	1.72048	0.000924417	0.0205995
ENSMUSG00000086291	Gm15513	5	34211810	34213802	1	1	Sufficient replicates	-1.8816	-0.911958	1.42932	0.00068399	0.0167982
ENSMUSG00000085282	Gm15663	10	105573953	105583874	1	1	Sufficient replicates	-1.39372	-0.478942	2.89074	0.00332386	0.0486026
ENSMUSG00000084911	Gm16185	9	97085326	97088610	1	1	Sufficient replicates	-1.3925	-0.477679	4.13542	0.00106327	0.0226636
ENSMUSG00000078160	Gm16503	4	147540218	147543500	1	1	Sufficient replicates	-2.29321	-1.19737	0.19675	0.000934275	0.0207582
ENSMUSG00000089788	Gm16586	1	178321108	178324171	1	1	Sufficient replicates	-1.41782	-0.503676	6.34237	0.000121142	0.00497432
ENSMUSG00000097796	Gm16702	17	8379045	8389468	1	1	Sufficient replicates	1.91622	0.938263	2.18129	0.000190765	0.00697918
ENSMUSG00000090338	Gm17081	4	42239725	42240202	1	1	Sufficient replicates	-2.17179	-1.11888	2.75928	3.2362e-06	0.000422743
ENSMUSG00000091542	Gm17167	4	42206998	42235313	1	1	Sufficient replicates	-2.36274	-1.24046	6.4331	5.22944e-10	4.17062e-07
ENSMUSG00000097604	Gm17322	9	57998041	58007451	1	1	Sufficient replicates	-1.59788	-0.67616	2.52583	0.00241451	0.0390054
ENSMUSG00000091228	Gm20390	11	93949819	93968293	1	1	Sufficient replicates	1.46563	0.551519	4.56308	0.00265486	0.0419497
ENSMUSG00000092490	Gm20482	7	8855847	8862851	1	0.75	Sufficient replicates	4.19573	2.06892	-0.104105	3.98025e-05	0.00243393
ENSMUSG00000029720	Gm20605	5	137629175	137642899	1	1	Sufficient replicates	1.47369	0.559436	4.32101	0.000338842	0.0104698
ENSMUSG00000093470	Gm20645	11	23736847	23740357	1	1	Sufficient replicates	-1.64673	-0.7196	2.3088	0.00314226	0.0470966
ENSMUSG00000093436	Gm20646	1	42694925	42744791	1	1	Sufficient replicates	-2.61265	-1.38551	-0.183399	0.000587523	0.0149758
ENSMUSG00000078747	Gm20878	4	41941572	41943124	1	1	Sufficient replicates	-1.60828	-0.685518	5.10815	0.000563772	0.0147545
ENSMUSG00000096256	Gm21093	4	42033017	42034726	1	1	Sufficient replicates	-1.69808	-0.763908	4.62888	0.000111293	0.00473292
ENSMUSG00000094065	Gm21541	4	41903610	41904743	0.75	1	Sufficient replicates	-4.93153	-2.30204	2.89205	1.06386e-07	3.16092e-05
ENSMUSG00000093996	Gm21598	4	42318334	42323929	1	1	Sufficient replicates	-2.21472	-1.14712	3.1919	3.0884e-05	0.00200852
ENSMUSG00000095779	Gm2163	4	42466752	42589938	1	1	Sufficient replicates	-1.8982	-0.924634	4.03881	2.15736e-05	0.00157166
ENSMUSG00000095562	Gm21887	X	170009659	170019281	0.75	1	Sufficient replicates	-3.71496	-1.89335	0.129592	0.0021925	0.0369555
ENSMUSG00000097596	Gm26673	6	126718684	126741601	1	1	Sufficient replicates	-2.88134	-1.52674	1.42562	0.000299139	0.00957443
ENSMUSG00000098650	Gm28048	11	22834744	22982090	1	1	Sufficient replicates	2.45237	1.29418	2.95748	8.47196e-06	0.000807202
ENSMUSG00000093954	Gm28049	14	69363504	69503362	1	1	Sufficient replicates	-1.4016	-0.487075	4.03577	0.00231671	0.0381577
ENSMUSG00000096936	Gm3510	5	15923755	15933406	1	1	Sufficient replicates	-1.69589	-0.762046	2.35538	0.000386133	0.0114727
ENSMUSG00000093909	Gm3883	4	42456965	42461867	1	1	Sufficient replicates	-1.69808	-0.763909	4.62888	0.000111433	0.00473292
ENSMUSG00000094293	Gm3893	4	42091207	42092287	1	1	Sufficient replicates	-1.90058	-0.92644	3.37734	0.00127222	0.0258071
ENSMUSG00000091421	Gm4202	3	92689425	92690163	1	1	Sufficient replicates	-1.34916	-0.432065	5.60915	0.00336476	0.0489781
ENSMUSG00000079139	Gm4204	1	135231995	135233225	1	1	Sufficient replicates	-1.32276	-0.403552	4.94529	0.000397156	0.0117541
ENSMUSG00000073879	Gm5859	4	42236859	42239182	1	1	Sufficient replicates	-2.39446	-1.2597	5.71551	5.08493e-07	0.000102736
ENSMUSG00000081436	Gm5912	8	95577471	95578908	1	1	Sufficient replicates	-2.99776	-1.58389	-0.766508	0.00249958	0.0400383
ENSMUSG00000070637	Gm694	4	141432672	141436105	1	1	Sufficient replicates	2.56023	1.35627	0.705329	1.74921e-05	0.00134794
ENSMUSG00000095318	Gm8024	14	42518878	42524282	1	1	Sufficient replicates	2.7209	1.44408	-0.571121	0.00188825	0.033662
ENSMUSG00000045886	Gm9803	10	43524102	43524617	1	1	Sufficient replicates	1.53745	0.620542	2.48056	0.00322467	0.0476216
ENSMUSG00000054178	Gm9938	19	23723279	23725034	1	1	Sufficient replicates	-1.47149	-0.557274	3.13875	0.00283318	0.0438091
ENSMUSG00000036246	Gmip	8	69808679	69821870	1	1	Sufficient replicates	1.51452	0.598856	3.33064	0.000455336	0.0129694
ENSMUSG00000021556	Golm1	13	59634996	59675784	1	1	Sufficient replicates	1.37321	0.457557	4.93284	0.00201052	0.0349776
ENSMUSG00000032513	Gorasp1	9	119925673	119937558	1	1	Sufficient replicates	1.28489	0.361647	4.7175	0.00099809	0.0216344
ENSMUSG00000034220	Gpc1	1	92831645	92860779	1	1	Sufficient replicates	1.39812	0.483485	6.20965	2.91465e-05	0.00194545
ENSMUSG00000058571	Gpc6	14	116925297	117979529	1	1	Sufficient replicates	-1.36681	-0.450808	4.21141	0.00220047	0.0370052
ENSMUSG00000027346	Gpcpd1	2	132529082	132587729	1	1	Sufficient replicates	-1.3211	-0.401738	7.21385	0.00026889	0.00892755
ENSMUSG00000047454	Gphn	12	78226655	78684767	1	1	Sufficient replicates	-1.19209	-0.253493	6.02054	0.00258086	0.0411227
ENSMUSG00000036427	Gpi1	7	34202122	34230289	1	1	Sufficient replicates	1.22965	0.298246	9.11705	0.000557581	0.0146684
ENSMUSG00000056492	Gpr116	17	43389466	43459557	1	1	Sufficient replicates	-1.35663	-0.440026	5.82748	0.000343134	0.0105253
ENSMUSG00000025475	Gpr123	7	139834174	139878088	1	1	Sufficient replicates	1.31817	0.398535	6.08897	0.00128755	0.025979
ENSMUSG00000049092	Gpr137c	14	45219719	45281230	1	1	Sufficient replicates	-1.53531	-0.618527	4.11068	5.57626e-06	0.000590889
ENSMUSG00000044197	Gpr146	5	139377697	139396415	1	1	Sufficient replicates	-1.29811	-0.376416	4.43755	0.000734108	0.0176561
ENSMUSG00000045967	Gpr158	2	21367542	21830547	1	1	Sufficient replicates	-1.34915	-0.432053	7.61448	0.00134701	0.0268924
ENSMUSG00000053164	Gpr21	2	37516332	37520603	1	1	Sufficient replicates	-1.86194	-0.896805	2.00026	0.000612746	0.0155267
ENSMUSG00000040125	Gpr26	7	131966460	131994405	1	1	Sufficient replicates	-1.39678	-0.482107	8.23513	0.000971467	0.0212593
ENSMUSG00000031785	Gpr56	8	94977109	95014208	1	1	Sufficient replicates	1.45218	0.538222	5.96956	0.000213226	0.00742761
ENSMUSG00000031298	Gpr64	X	160390690	160498070	1	1	Sufficient replicates	3.07777	1.62188	0.50053	9.86745e-05	0.0043846
ENSMUSG00000069227	Gprin1	13	54736671	54749874	1	1	Sufficient replicates	1.27294	0.348162	6.92026	0.00287555	0.0443277
ENSMUSG00000026930	Gpsm1	2	26315515	26348237	1	1	Sufficient replicates	1.32039	0.400965	5.20381	0.00221325	0.0371057
ENSMUSG00000018339	Gpx3	11	54902453	54910377	1	1	Sufficient replicates	2.42995	1.28093	1.93211	0.000103221	0.00452054
ENSMUSG00000000531	Grasp	15	101224207	101232755	1	1	Sufficient replicates	1.42012	0.506017	4.98964	0.000689161	0.0168705
ENSMUSG00000036523	Greb1	12	16670615	16800886	1	1	Sufficient replicates	2.28457	1.19192	1.10053	0.000121868	0.00497752
ENSMUSG00000025892	Gria4	9	4417899	4796234	1	1	Sufficient replicates	-1.35872	-0.44225	7.02415	6.00397e-05	0.0030945
ENSMUSG00000003378	Grik5	7	25009853	25072369	1	1	Sufficient replicates	1.30392	0.382861	7.43258	0.00189663	0.0337716
ENSMUSG00000003974	Grm3	5	9485236	9725352	1	1	Sufficient replicates	-1.39315	-0.47835	6.10068	3.91022e-06	0.000477836
ENSMUSG00000056755	Grm7	6	110645581	111567230	1	1	Sufficient replicates	-1.31277	-0.392614	5.86195	0.000526895	0.0140564
ENSMUSG00000050105	Grrp1	4	134251110	134254106	1	1	Sufficient replicates	2.50258	1.32342	1.01861	1.1812e-06	0.000192459
ENSMUSG00000071723	Gspt2	X	94636069	94643244	1	1	Sufficient replicates	1.27704	0.352799	5.04256	0.00152041	0.0290812
ENSMUSG00000068762	Gstm6	3	107938847	107943749	1	1	Sufficient replicates	2.23026	1.15721	1.33852	0.000353825	0.0107878
ENSMUSG00000041624	Gucy1a2	9	3532354	3897342	1	1	Sufficient replicates	-1.48401	-0.569502	4.577	0.00101745	0.0219309
ENSMUSG00000025059	Gyk	X	85701937	85776819	1	1	Sufficient replicates	-1.26811	-0.342677	5.03343	0.00110359	0.0230976
ENSMUSG00000056116	H2-T22	17	36037128	36042747	1	1	Sufficient replicates	1.36354	0.447358	4.85574	0.00270979	0.0425949
ENSMUSG00000006930	Hap1	11	100347327	100356128	1	1	Sufficient replicates	3.05357	1.6105	6.48931	5.72023e-05	0.00300967
ENSMUSG00000038047	Haus6	4	86578855	86612055	1	1	Sufficient replicates	-1.28529	-0.36209	3.64325	0.00339134	0.049197
ENSMUSG00000027944	Hax1	3	89995457	89998686	1	1	Sufficient replicates	1.2627	0.336509	4.93217	0.00209493	0.0359903
ENSMUSG00000003283	Hck	2	153108468	153151441	1	1	Sufficient replicates	1.83121	0.872794	0.919335	0.00169103	0.0312871
ENSMUSG00000032360	Hcrtr2	9	76225880	76323856	1	1	Sufficient replicates	1.67854	0.747209	1.60565	0.00325837	0.0479825
ENSMUSG00000002833	Hdgfrp2	17	56079657	56100596	1	1	Sufficient replicates	1.23782	0.307796	5.90352	0.0016265	0.0304459
ENSMUSG00000034551	Hdx	X	111569931	111697079	1	1	Sufficient replicates	-1.38347	-0.468292	4.66871	0.00142617	0.0277774
ENSMUSG00000042807	Hecw2	1	53806876	54195168	1	1	Sufficient replicates	-2.09007	-1.06355	6.48975	4.60556e-12	7.84328e-09
ENSMUSG00000048001	Hes5	4	154960923	154962371	1	1	Sufficient replicates	1.99847	0.998896	2.85888	0.00203423	0.035309
ENSMUSG00000038403	Hfe2	3	96525185	96529216	1	1	Sufficient replicates	-2.81824	-1.4948	0.700632	0.00050074	0.0136326
ENSMUSG00000004328	Hif3a	7	17031507	17062427	1	1	Sufficient replicates	3.50665	1.81009	3.58091	1.16961e-08	5.06376e-06
ENSMUSG00000066842	Hmcn1	1	150562524	150993435	1	1	Sufficient replicates	-1.62582	-0.70117	2.6605	2.334e-05	0.00166043
ENSMUSG00000071379	Hpcal1	12	17690814	17791926	1	1	Sufficient replicates	2.84529	1.50858	4.60415	0.000379336	0.0113374
ENSMUSG00000046093	Hpcal4	4	123183227	123194701	1	1	Sufficient replicates	1.37931	0.463942	10.0886	0.000458981	0.0130454
ENSMUSG00000022096	Hr	14	70552212	70573548	1	1	Sufficient replicates	-1.64377	-0.71701	5.30091	0.00191281	0.0339785
ENSMUSG00000046607	Hrk	5	118164648	118189478	1	1	Sufficient replicates	1.99101	0.993498	4.80233	0.000415783	0.0121864
ENSMUSG00000020605	Hs1bp3	12	8313433	8343824	1	1	Sufficient replicates	1.32826	0.409534	3.70398	0.00223516	0.0373422
ENSMUSG00000070407	Hs3st3b1	11	63885792	63922290	1	1	Sufficient replicates	2.24923	1.16943	0.665791	0.000183294	0.00680748
ENSMUSG00000016194	Hsd11b1	1	193221630	193264054	1	1	Sufficient replicates	-1.84735	-0.885456	4.05381	4.78626e-06	0.00054124
ENSMUSG00000091971	Hspa1a	17	34969190	34972156	1	1	Sufficient replicates	1.57557	0.655871	3.82959	8.08606e-05	0.00385917
ENSMUSG00000090877	Hspa1b	17	34956436	34959238	1	1	Sufficient replicates	2.33114	1.22104	3.89576	2.49921e-10	2.5247e-07
ENSMUSG00000059970	Hspa2	12	76404176	76406934	1	1	Sufficient replicates	1.60015	0.678209	4.79204	3.97011e-05	0.00243393
ENSMUSG00000026864	Hspa5	2	34771970	34776531	1	1	Sufficient replicates	1.68204	0.750212	8.05817	5.17606e-12	7.84328e-09
ENSMUSG00000004951	Hspb1	5	135887919	135889563	1	1	Sufficient replicates	1.78591	0.836658	2.67203	7.56133e-05	0.00368414
ENSMUSG00000032269	Htr3a	9	48899214	48911099	1	1	Sufficient replicates	1.82867	0.870798	2.65056	0.000107251	0.0046496
ENSMUSG00000053414	Hunk	16	90386397	90499553	1	1	Sufficient replicates	-1.95085	-0.964105	4.78745	2.71708e-06	0.00037429
ENSMUSG00000032115	Hyou1	9	44379490	44392369	1	1	Sufficient replicates	1.33718	0.419193	6.72199	1.20455e-05	0.00104301
ENSMUSG00000026018	Ica1l	1	59982490	60043184	1	1	Sufficient replicates	-1.21146	-0.276752	5.41667	0.00211644	0.0361153
ENSMUSG00000032174	Icam5	9	21032038	21039036	1	1	Sufficient replicates	1.39344	0.478647	6.99308	0.0019373	0.0343344
ENSMUSG00000020644	Id2	12	25093801	25096092	1	1	Sufficient replicates	-1.30565	-0.384773	6.60667	0.000502921	0.0136328
ENSMUSG00000053560	Ier2	8	84661331	84662852	1	1	Sufficient replicates	-2.24614	-1.16745	3.50819	8.80975e-05	0.00408239
ENSMUSG00000064215	Ifi27	12	103434211	103440239	1	1	Sufficient replicates	1.5623	0.643675	4.06173	0.000478352	0.0133
ENSMUSG00000029469	Ift81	5	122550204	122614518	1	1	Sufficient replicates	-1.25766	-0.330737	5.13201	0.000288711	0.00928841
ENSMUSG00000033581	Igf2bp2	16	22059009	22163299	1	1	Sufficient replicates	-2.66667	-1.41504	-0.501643	0.000873991	0.0197077
ENSMUSG00000022790	Igsf11	16	38901471	39027159	1	1	Sufficient replicates	1.44121	0.527284	4.43901	0.0003906	0.0115827
ENSMUSG00000045294	Insig1	5	28071363	28078662	1	1	Sufficient replicates	-1.57158	-0.652214	6.34024	6.63798e-07	0.000128972
ENSMUSG00000021676	Iqgap2	13	95627177	95891922	1	1	Sufficient replicates	1.75427	0.810868	5.27959	8.05407e-06	0.000782329
ENSMUSG00000060477	Irak2	6	113638467	113695009	1	1	Sufficient replicates	1.34837	0.431218	4.50331	0.000149697	0.00577191
ENSMUSG00000044030	Irf2bp1	7	19004065	19006761	1	1	Sufficient replicates	1.25981	0.333212	4.78461	0.00209914	0.0359903
ENSMUSG00000051495	Irf2bp2	8	126588296	126593986	1	1	Sufficient replicates	-1.27996	-0.356099	5.11292	0.00163813	0.0305321
ENSMUSG00000051243	Islr2	9	58196298	58204319	1	1	Sufficient replicates	1.61558	0.692055	5.48826	4.977e-05	0.0027932
ENSMUSG00000042284	Itga1	13	114958079	115101964	1	1	Sufficient replicates	-1.64088	-0.714474	3.32124	1.38368e-05	0.00115839
ENSMUSG00000032243	Itga11	9	62677826	62783982	1	1	Sufficient replicates	2.48084	1.31083	0.732566	0.00256218	0.0409112
ENSMUSG00000025321	Itgb8	12	119158022	119238802	1	1	Sufficient replicates	-1.35177	-0.434846	6.334	0.0015526	0.0293715
ENSMUSG00000037254	Itih2	2	10094593	10131396	1	1	Sufficient replicates	-2.28596	-1.1928	1.30786	0.00278563	0.0433374
ENSMUSG00000031239	Itm2a	X	107397099	107403376	1	1	Sufficient replicates	-1.67675	-0.745664	5.42427	6.51205e-08	2.24266e-05
ENSMUSG00000057963	Itpk1	12	102568582	102704930	1	1	Sufficient replicates	1.51164	0.596118	5.34472	8.91432e-07	0.00015814
ENSMUSG00000020387	Jade2	11	51813455	51857653	1	1	Sufficient replicates	1.26848	0.343102	6.53678	0.00309263	0.0466294
ENSMUSG00000021690	Jmy	13	93430097	93499808	1	1	Sufficient replicates	-1.24638	-0.317743	6.10869	0.00109834	0.0230834
ENSMUSG00000052837	Junb	8	84976909	84978748	1	1	Sufficient replicates	-1.73227	-0.792664	6.14617	0.00143266	0.0278443
ENSMUSG00000061751	Kalrn	16	33974258	34573532	1	1	Sufficient replicates	-1.51798	-0.602154	9.37762	2.01683e-05	0.00151292
ENSMUSG00000040724	Kcna2	3	107101567	107106879	1	1	Sufficient replicates	-1.5879	-0.667117	6.17057	0.000334493	0.0103789
ENSMUSG00000045534	Kcna5	6	126532553	126698192	1	1	Sufficient replicates	3.21633	1.68541	0.784307	1.47199e-05	0.00120568
ENSMUSG00000018470	Kcnab3	11	69326258	69333042	1	1	Sufficient replicates	-1.88834	-0.917118	5.94647	0.000139817	0.00553173
ENSMUSG00000092083	Kcnb2	1	15287254	15723750	1	1	Sufficient replicates	-1.75155	-0.80863	3.67646	0.000197065	0.00708527
ENSMUSG00000040896	Kcnd3	3	105452330	105674002	1	1	Sufficient replicates	1.60334	0.681083	6.66367	7.22636e-06	0.000711045
ENSMUSG00000074575	Kcng1	2	168260117	168281736	1	1	Sufficient replicates	2.48472	1.31308	4.65087	3.79391e-05	0.00237558
ENSMUSG00000059852	Kcng2	18	80294546	80364254	1	1	Sufficient replicates	1.65017	0.722617	2.16732	0.00307849	0.0465088
ENSMUSG00000034402	Kcnh5	12	74897217	75177332	1	1	Sufficient replicates	-2.49075	-1.31658	4.07926	4.90591e-06	0.000544052
ENSMUSG00000059742	Kcnh7	2	62693414	63184287	1	1	Sufficient replicates	-1.71514	-0.778327	7.6145	0.000564897	0.0147584
ENSMUSG00000079056	Kcnip3	2	127456498	127522094	1	1	Sufficient replicates	1.25872	0.331956	6.75863	0.00118178	0.0242888
ENSMUSG00000044708	Kcnj10	1	172341210	172374085	1	1	Sufficient replicates	-1.31672	-0.396954	7.86384	0.00230754	0.0380809
ENSMUSG00000079436	Kcnj13	1	87386363	87394729	1	1	Sufficient replicates	-4.73525	-2.24344	-0.539828	2.89446e-06	0.000391605
ENSMUSG00000026824	Kcnj3	2	55435970	55598145	1	1	Sufficient replicates	-1.40792	-0.493561	7.26514	5.38154e-05	0.00291155
ENSMUSG00000052726	Kcnt2	1	140246216	140612063	1	1	Sufficient replicates	-1.60101	-0.678982	5.74309	0.00345753	0.0499923
ENSMUSG00000001098	Kctd10	5	114363567	114380515	1	1	Sufficient replicates	1.28608	0.362982	5.63817	3.93558e-05	0.00243393
ENSMUSG00000098557	Kctd12	14	102976581	102982637	1	1	Sufficient replicates	1.36429	0.448149	6.42011	0.000300482	0.0095857
ENSMUSG00000051401	Kctd16	18	40258361	40531168	1	1	Sufficient replicates	-1.66509	-0.7356	3.42969	0.000330368	0.0103005
ENSMUSG00000038844	Kif16b	2	142617474	142901531	1	1	Sufficient replicates	-1.49056	-0.575858	4.38037	8.39854e-06	0.000807202
ENSMUSG00000026494	Kif26b	1	178529125	178932855	1	1	Sufficient replicates	1.90838	0.932348	2.72647	0.000406462	0.0119595
ENSMUSG00000003032	Klf4	4	55527143	55532466	1	1	Sufficient replicates	-1.71004	-0.774034	3.0418	0.00235909	0.0385476
ENSMUSG00000032609	Klhdc8b	9	108447658	108452377	1	1	Sufficient replicates	1.41047	0.496174	4.06754	0.000799738	0.0185031
ENSMUSG00000042514	Klhl14	18	21550377	21654718	1	1	Sufficient replicates	2.17663	1.1221	0.965232	0.0014726	0.0284259
ENSMUSG00000014164	Klhl3	13	58004221	58113592	1	1	Sufficient replicates	1.53623	0.619394	4.70863	8.70213e-05	0.00404489
ENSMUSG00000029004	Kmt2e	5	23434441	23504235	1	1	Sufficient replicates	-1.32037	-0.400947	6.97637	2.1409e-05	0.0015712
ENSMUSG00000027331	Knstrn	2	118814003	118853957	1	1	Sufficient replicates	2.28293	1.19089	1.06676	1.5195e-05	0.00123128
ENSMUSG00000083672	Kpna2-ps	17	47620771	47622339	1	1	Sufficient replicates	-2.22474	-1.15363	0.93235	0.00236073	0.0385476
ENSMUSG00000046834	Krt1	15	101845428	101850786	1	1	Sufficient replicates	2.29551	1.19882	0.910074	0.00195555	0.0344729
ENSMUSG00000063661	Krt73	15	101793308	101802343	1	1	Sufficient replicates	2.14526	1.10115	0.417227	0.0015219	0.0290812
ENSMUSG00000067594	Krt77	15	101858732	101869705	1	1	Sufficient replicates	2.62104	1.39014	2.38589	0.00169699	0.0313591
ENSMUSG00000051617	Krt9	11	100186781	100193246	1	1	Sufficient replicates	2.75642	1.4628	2.44227	0.000147492	0.00574535
ENSMUSG00000018334	Ksr1	11	79013440	79146407	1	1	Sufficient replicates	1.44211	0.528183	5.32698	2.59008e-06	0.000365975
ENSMUSG00000030124	Lag3	6	124904361	124911705	1	1	Sufficient replicates	1.71981	0.78225	2.6632	0.00164644	0.0306493
ENSMUSG00000019846	Lama4	10	38965515	39110188	1	1	Sufficient replicates	-1.96862	-0.977181	3.32023	2.13134e-06	0.000313556
ENSMUSG00000025762	Larp1b	3	41021939	41040234	1	1	Sufficient replicates	-1.61688	-0.693213	1.70706	0.00273162	0.0427605
ENSMUSG00000026822	Lcn2	2	32384633	32387797	1	0.75	Sufficient replicates	19.4937	4.28494	0.157022	0.000146479	0.00574535
ENSMUSG00000002699	Lcp2	11	34046920	34092295	1	1	Sufficient replicates	2.1413	1.09849	1.40347	0.000378934	0.0113374
ENSMUSG00000032193	Ldlr	9	21723576	21749916	1	1	Sufficient replicates	-1.66427	-0.734886	4.67591	5.31601e-05	0.00289091
ENSMUSG00000057722	Lepr	4	101717404	101815352	1	1	Sufficient replicates	-2.10737	-1.07544	1.91331	0.000191046	0.00697918
ENSMUSG00000029570	Lfng	5	140607341	140615543	1	1	Sufficient replicates	1.49397	0.579155	3.83963	8.50804e-05	0.0040038
ENSMUSG00000039252	Lgi2	5	52537864	52566303	1	1	Sufficient replicates	-1.33959	-0.421791	3.94544	0.00149186	0.0287609
ENSMUSG00000040699	Limd2	11	106156256	106160860	1	1	Sufficient replicates	1.58237	0.662089	5.06933	0.000831042	0.01908
ENSMUSG00000063804	Lin28b	10	45376620	45470201	1	1	Sufficient replicates	1.78396	0.83508	2.98859	3.36373e-06	0.000431954
ENSMUSG00000053846	Lipg	18	74939322	74961263	1	1	Sufficient replicates	1.52301	0.606926	2.89123	0.00136932	0.0271622
ENSMUSG00000057604	Lmcd1	6	112273758	112330425	1	1	Sufficient replicates	-1.64619	-0.719131	2.48373	0.00194414	0.0344153
ENSMUSG00000009207	Lnp	2	74520291	74579435	1	1	Sufficient replicates	-1.33153	-0.413089	6.04905	0.00137342	0.0272046
ENSMUSG00000037605	Lphn3	5	81020138	81825133	1	1	Sufficient replicates	-1.22709	-0.295245	6.58075	0.00339278	0.049197
ENSMUSG00000040490	Lrfn2	17	48932379	49097588	1	1	Sufficient replicates	1.91987	0.94101	4.21221	1.26876e-09	8.73889e-07
ENSMUSG00000035653	Lrfn5	12	61523150	61858342	1	1	Sufficient replicates	-1.32464	-0.405605	6.0891	0.000774869	0.0181758
ENSMUSG00000029103	Lrpap1	5	35091490	35105766	1	1	Sufficient replicates	1.24199	0.312657	6.96051	0.00221372	0.0371057
ENSMUSG00000022211	Lrrc16b	14	55491093	55508246	1	1	Sufficient replicates	1.44338	0.529453	5.37894	0.00156848	0.0295613
ENSMUSG00000050587	Lrrc4c	2	96318169	97631666	1	1	Sufficient replicates	-1.45174	-0.537782	6.81813	4.99064e-06	0.000544052
ENSMUSG00000075224	Lrrc55	2	85162334	85196699	1	1	Sufficient replicates	-1.72632	-0.7877	4.46543	3.05249e-06	0.000405303
ENSMUSG00000070639	Lrrc8b	5	105415775	105486189	1	1	Sufficient replicates	-1.51247	-0.596903	5.8563	0.000191141	0.00697918
ENSMUSG00000027550	Lrrcc1	3	14533788	14572658	1	1	Sufficient replicates	-1.34629	-0.428985	4.93853	0.000737465	0.0176561
ENSMUSG00000026305	Lrrfip1	1	90998737	91128944	1	1	Sufficient replicates	1.23033	0.29904	5.96872	0.000659319	0.0164183
ENSMUSG00000026443	Lrrn2	1	132880273	132940005	1	1	Sufficient replicates	1.4121	0.497846	6.13452	7.30981e-05	0.00360769
ENSMUSG00000075602	Ly6a	15	74994877	74998031	1	1	Sufficient replicates	1.62197	0.69775	4.54211	1.19897e-05	0.00104301
ENSMUSG00000079018	Ly6c1	15	75044018	75048830	1	1	Sufficient replicates	1.56406	0.645295	5.06432	2.36257e-07	5.96667e-05
ENSMUSG00000022577	Ly6h	15	75551268	75567255	1	1	Sufficient replicates	1.77857	0.830716	6.52253	7.81043e-05	0.0037812
ENSMUSG00000022586	Ly6i	15	74979534	74983430	1	1	Sufficient replicates	2.56505	1.35899	0.186438	0.00019481	0.00702848
ENSMUSG00000025903	Lypla1	1	4807788	4886770	1	1	Sufficient replicates	-1.23752	-0.307453	5.27642	0.00111093	0.0231674
ENSMUSG00000028670	Lypla2	4	135968224	135972626	1	1	Sufficient replicates	1.29884	0.377219	5.4435	0.00107653	0.0227549
ENSMUSG00000035840	Lysmd3	13	81657806	81671888	1	1	Sufficient replicates	-1.46173	-0.547677	3.21058	0.000879876	0.0198109
ENSMUSG00000036306	Lzts1	8	69132669	69184225	1	1	Sufficient replicates	1.48556	0.571005	6.63427	2.65167e-06	0.000368631
ENSMUSG00000092341	Malat1	19	5795690	5802672	1	1	Sufficient replicates	-1.52344	-0.607334	9.69009	0.000665661	0.0164816
ENSMUSG00000027377	Mall	2	127704386	127729932	1	1	Sufficient replicates	2.47762	1.30895	0.0287087	0.000334935	0.0103789
ENSMUSG00000061143	Maml3	3	51687611	52104891	1	1	Sufficient replicates	2.32283	1.21588	3.44787	9.34462e-07	0.00015814
ENSMUSG00000059401	Mamld1	X	71050256	71156056	1	1	Sufficient replicates	1.58136	0.661169	5.59216	8.91316e-06	0.000829505
ENSMUSG00000040520	Manea	4	26324506	26346891	1	1	Sufficient replicates	-1.28212	-0.358534	5.54045	0.00247678	0.039715
ENSMUSG00000032575	Manf	9	106838312	106891979	1	1	Sufficient replicates	1.54179	0.624606	5.07286	9.30289e-07	0.00015814
ENSMUSG00000032718	Mansc1	6	134609210	134632488	1	1	Sufficient replicates	-1.53586	-0.619049	3.42055	4.69154e-05	0.00268267
ENSMUSG00000035027	Map2k2	10	81105915	81124697	1	1	Sufficient replicates	1.26464	0.338723	5.83961	0.00206982	0.0357628
ENSMUSG00000031303	Map3k15	X	159988433	160123351	1	1	Sufficient replicates	2.11602	1.08135	1.00174	0.0014255	0.0277774
ENSMUSG00000051590	Map3k19	1	127815253	127840321	1	1	Sufficient replicates	1.707	0.771467	2.43975	0.00108211	0.0228217
ENSMUSG00000024383	Map3k2	18	32163089	32236751	1	1	Sufficient replicates	-1.28223	-0.358657	5.75441	0.000380329	0.0113447
ENSMUSG00000028862	Map3k6	4	133240818	133252929	1	1	Sufficient replicates	2.87162	1.52187	2.64063	1.91414e-09	1.26108e-06
ENSMUSG00000041205	Map6d1	16	20233310	20241358	1	1	Sufficient replicates	-1.32558	-0.406626	5.84346	0.00051448	0.0138581
ENSMUSG00000063065	Mapk3	7	126759601	126765819	1	1	Sufficient replicates	1.87449	0.906499	6.65563	1.50092e-05	0.00122276
ENSMUSG00000068037	Mas1	17	12841079	12868143	1	1	Sufficient replicates	1.46021	0.546178	3.94068	0.000436499	0.0126453
ENSMUSG00000042032	Mat2b	11	40679314	40695203	1	1	Sufficient replicates	-1.24882	-0.320569	6.92087	0.00299249	0.0456189
ENSMUSG00000022324	Matn2	15	34306680	34436242	1	1	Sufficient replicates	1.29429	0.372166	4.70581	0.00130473	0.0262907
ENSMUSG00000047259	Mc4r	18	66857715	66860472	1	1	Sufficient replicates	2.44246	1.28834	0.742967	0.000299365	0.00957443
ENSMUSG00000031139	Mcf2	X	60055956	60179089	1	1	Sufficient replicates	-1.80297	-0.850378	2.92069	4.02296e-05	0.00243393
ENSMUSG00000031442	Mcf2l	8	12873806	13020905	1	1	Sufficient replicates	1.27482	0.350298	7.61516	0.00118294	0.0242888
ENSMUSG00000024150	Mcfd2	17	87254658	87265935	1	1	Sufficient replicates	1.2783	0.354227	5.79809	0.000210905	0.00741318
ENSMUSG00000041390	Mdfic	6	15720661	15802169	1	1	Sufficient replicates	-1.66174	-0.732698	1.52301	0.00312369	0.0470043
ENSMUSG00000043557	Mdga1	17	29827956	29970087	1	1	Sufficient replicates	2.13932	1.09715	3.79462	0.000339251	0.0104698
ENSMUSG00000027684	Mecom	3	29951299	30548008	1	1	Sufficient replicates	-1.75295	-0.809784	1.80592	0.000702815	0.0171218
ENSMUSG00000005583	Mef2c	13	83504034	83667079	1	1	Sufficient replicates	-1.53925	-0.62223	9.3788	0.000109203	0.0046877
ENSMUSG00000057751	Megf6	4	154170730	154275713	1	1	Sufficient replicates	2.01617	1.01161	1.90877	0.00183253	0.0332114
ENSMUSG00000009376	Met	6	17463800	17573980	1	1	Sufficient replicates	-2.60351	-1.38046	2.5009	5.59383e-05	0.00299517
ENSMUSG00000028655	Mfsd2a	4	122946850	122961188	1	1	Sufficient replicates	1.58282	0.662498	4.39416	5.39923e-05	0.00291155
ENSMUSG00000059149	Mfsd4	1	132022806	132068062	1	1	Sufficient replicates	-1.355	-0.438293	5.99618	4.16691e-07	8.86114e-05
ENSMUSG00000035621	Midn	10	80148272	80158368	1	1	Sufficient replicates	-1.38237	-0.467147	5.76941	0.000588041	0.0149758
ENSMUSG00000018599	Mief2	11	60728398	60732951	1	1	Sufficient replicates	1.41024	0.495936	3.481	0.000186595	0.00689628
ENSMUSG00000042570	Mier2	10	79540245	79555199	1	1	Sufficient replicates	1.27891	0.354913	4.84966	0.000871561	0.0196822
ENSMUSG00000042292	Mkl1	15	81012281	81190757	1	1	Sufficient replicates	1.47827	0.563911	5.59961	4.28448e-05	0.00251148
ENSMUSG00000048578	Mlec	5	115142981	115158179	1	1	Sufficient replicates	1.23902	0.309203	7.03797	0.000586189	0.0149758
ENSMUSG00000032355	Mlip	9	77102081	77352969	1	1	Sufficient replicates	-1.73782	-0.797283	5.39425	2.01178e-10	2.17747e-07
ENSMUSG00000024212	Mllt1	17	56892612	56935388	1	1	Sufficient replicates	1.30243	0.381201	6.04819	0.000367759	0.0111676
ENSMUSG00000026303	Mlph	1	90915085	90951142	1	1	Sufficient replicates	4.1113	2.0396	1.46613	1.01545e-12	3.01596e-09
ENSMUSG00000027820	Mme	3	63295872	63382231	1	1	Sufficient replicates	-1.51943	-0.603532	2.61946	0.00139222	0.0273977
ENSMUSG00000020000	Moxd1	10	24223517	24302790	1	1	Sufficient replicates	1.75433	0.810919	3.14625	0.00236722	0.0385703
ENSMUSG00000026566	Mpzl1	1	165592181	165634541	1	1	Sufficient replicates	-1.44037	-0.526441	4.0073	0.000265626	0.0088657
ENSMUSG00000042761	Mrap2	9	87144306	87184045	1	1	Sufficient replicates	2.10022	1.07054	1.99029	0.000803008	0.0185205
ENSMUSG00000039680	Mrps6	16	92058270	92112227	1	1	Sufficient replicates	1.39753	0.482881	3.92352	0.000192902	0.00700971
ENSMUSG00000031762	Mt2	8	94172618	94173567	1	1	Sufficient replicates	1.53017	0.613689	5.45434	0.000280025	0.00914506
ENSMUSG00000024012	Mtch1	17	29332072	29347904	1	1	Sufficient replicates	1.25776	0.330858	7.85761	0.00283619	0.0438091
ENSMUSG00000029651	Mtus2	5	147957320	148316065	1	1	Sufficient replicates	-1.31452	-0.394539	5.88949	0.00294633	0.0450967
ENSMUSG00000041939	Mvk	5	114444269	114460591	1	1	Sufficient replicates	1.4264	0.512378	3.7686	0.000908994	0.0203156
ENSMUSG00000037235	Mxd4	5	34173887	34187720	1	1	Sufficient replicates	1.26841	0.343018	6.18074	0.00262856	0.0417511
ENSMUSG00000018830	Myh11	16	14194527	14291408	1	1	Sufficient replicates	-1.90701	-0.931314	3.30041	0.00106666	0.0227009
ENSMUSG00000067818	Myl9	2	156775420	156781658	1	1	Sufficient replicates	-1.60932	-0.686451	3.23067	0.000341598	0.0104995
ENSMUSG00000025401	Myo1a	10	127705170	127720887	1	1	Sufficient replicates	2.07151	1.05068	0.571325	0.00045493	0.0129694
ENSMUSG00000018417	Myo1b	1	51749765	51916071	1	1	Sufficient replicates	-1.41176	-0.497492	5.50234	0.00273856	0.0428249
ENSMUSG00000025885	Myo5b	18	74440936	74771493	1	1	Sufficient replicates	1.83172	0.873201	4.92072	0.00171175	0.0315446
ENSMUSG00000033590	Myo5c	9	75232014	75305451	1	1	Sufficient replicates	-2.07999	-1.05658	3.10117	2.25464e-08	8.76012e-06
ENSMUSG00000020067	Mypn	10	63115795	63203952	1	1	Sufficient replicates	-1.77854	-0.83069	2.18194	0.000506613	0.013684
ENSMUSG00000056724	Nbeal2	9	110624789	110654161	1	1	Sufficient replicates	1.73626	0.795981	4.02935	5.64551e-05	0.00300967
ENSMUSG00000015950	Ncf1	5	134220053	134229625	1	1	Sufficient replicates	1.51723	0.601439	2.6861	0.00166914	0.0309958
ENSMUSG00000062661	Ncs1	2	31245823	31295989	1	1	Sufficient replicates	1.22126	0.288367	8.30681	0.00179174	0.0326717
ENSMUSG00000031837	Necab2	8	119446719	119472640	1	1	Sufficient replicates	2.7287	1.44822	4.56231	2.92853e-05	0.00194545
ENSMUSG00000026749	Nek6	2	38511643	38588041	1	1	Sufficient replicates	1.3213	0.401958	4.49792	0.0030007	0.0456981
ENSMUSG00000006435	Neurl1a	19	47178820	47259440	1	1	Sufficient replicates	1.4516	0.537645	7.44265	0.000177541	0.00664266
ENSMUSG00000056749	Nfil3	13	52967209	52981073	1	1	Sufficient replicates	-1.82726	-0.869682	3.4563	5.82332e-05	0.00303983
ENSMUSG00000079481	Nhsl2	X	101849385	102092055	1	1	Sufficient replicates	1.26487	0.338984	6.2138	0.00116196	0.0239553
ENSMUSG00000068115	Ninl	2	150934519	151039382	1	1	Sufficient replicates	-1.74478	-0.803042	3.38252	2.41828e-06	0.000348993
ENSMUSG00000063887	Nlgn1	3	25431811	26133734	1	1	Sufficient replicates	-1.29463	-0.372545	5.84839	0.00326536	0.0479856
ENSMUSG00000021710	Nln	13	104023439	104109614	1	1	Sufficient replicates	-1.26348	-0.3374	4.98267	0.000741376	0.0176561
ENSMUSG00000039193	Nlrc4	17	74426295	74459108	1	1	Sufficient replicates	-3.87683	-1.95488	-0.567233	0.000136149	0.00545786
ENSMUSG00000041596	Nlrp5-ps	7	14530652	14622479	1	1	Sufficient replicates	6.08496	2.60525	0.641106	1.1942e-12	3.01596e-09
ENSMUSG00000038745	Nlrp6	7	140920902	140929192	1	1	Sufficient replicates	2.64438	1.40293	0.109083	0.0010965	0.0230769
ENSMUSG00000067786	Nnat	2	157560078	157562522	1	1	Sufficient replicates	3.02824	1.59848	5.35468	0.00199583	0.0348177
ENSMUSG00000061411	Nol4l	2	153407462	153529971	1	1	Sufficient replicates	1.30744	0.386741	5.95296	0.000957164	0.0211119
ENSMUSG00000025869	Nop16	13	54584185	54590090	1	1	Sufficient replicates	1.40711	0.492735	3.62915	0.000972263	0.0212593
ENSMUSG00000029361	Nos1	5	117781032	117958840	1	1	Sufficient replicates	2.03511	1.02511	5.63071	0.000115268	0.00481172
ENSMUSG00000021047	Nova1	12	46694517	46818775	1	1	Sufficient replicates	-1.45972	-0.545691	6.58881	9.74557e-05	0.00436907
ENSMUSG00000072919	Noxred1	12	87221255	87233556	1	1	Sufficient replicates	2.626	1.39287	0.107073	0.000255261	0.00855747
ENSMUSG00000040998	Npnt	3	132881745	132950291	1	1	Sufficient replicates	-2.16295	-1.113	5.07415	0.000842861	0.0192058
ENSMUSG00000025582	Nptx1	11	119538719	119547753	1	1	Sufficient replicates	1.37622	0.46071	8.4838	6.8019e-05	0.00342423
ENSMUSG00000028004	Npy2r	3	82538383	82548084	1	1	Sufficient replicates	3.58592	1.84234	2.01198	0.000915495	0.0204308
ENSMUSG00000005893	Nr2c2	6	92091390	92173057	1	1	Sufficient replicates	-1.29831	-0.376638	7.14278	0.00070165	0.0171209
ENSMUSG00000030551	Nr2f2	7	70351946	70366735	1	1	Sufficient replicates	2.8258	1.49866	2.97006	0.00283348	0.0438091
ENSMUSG00000024431	Nr3c1	18	39410545	39491301	1	1	Sufficient replicates	-1.34583	-0.428491	7.04523	0.00173178	0.0317312
ENSMUSG00000023034	Nr4a1	15	101266846	101274792	1	1	Sufficient replicates	-2.2702	-1.18282	7.27185	8.09884e-05	0.00385917
ENSMUSG00000026826	Nr4a2	2	57106830	57124003	1	1	Sufficient replicates	-1.81328	-0.858605	4.6307	0.00112462	0.0233764
ENSMUSG00000028341	Nr4a3	4	48045153	48086447	1	1	Sufficient replicates	-1.79137	-0.841064	6.01547	0.000493012	0.0135337
ENSMUSG00000042834	Nrep	18	33437019	33464029	1	1	Sufficient replicates	-3.37918	-1.75667	6.10304	1.69508e-10	2.02895e-07
ENSMUSG00000039114	Nrn1	13	36725625	36734477	1	1	Sufficient replicates	-1.24815	-0.31979	7.45546	0.00110543	0.0231043
ENSMUSG00000052384	Nrros	16	32142785	32165594	1	1	Sufficient replicates	1.63816	0.712074	2.43869	0.00196816	0.0345304
ENSMUSG00000048978	Nrsn1	13	25252040	25270502	1	1	Sufficient replicates	-1.2803	-0.356481	8.5996	0.00163645	0.0305321
ENSMUSG00000059361	Nrsn2	2	152368755	152376638	1	1	Sufficient replicates	1.57217	0.652761	5.34278	0.000737929	0.0176561
ENSMUSG00000024109	Nrxn1	17	90033644	91092805	1	1	Sufficient replicates	-1.28372	-0.360335	8.82335	0.000669465	0.0165488
ENSMUSG00000028245	Nsmaf	4	6396207	6454271	1	1	Sufficient replicates	-1.23853	-0.308628	5.76003	0.00186019	0.0335165
ENSMUSG00000059974	Ntm	9	28994750	29963141	1	1	Sufficient replicates	-1.22892	-0.297396	7.86282	0.00244223	0.0392712
ENSMUSG00000020019	Ntn4	10	93640681	93747207	1	1	Sufficient replicates	-1.47536	-0.561071	2.91666	0.00184106	0.0332114
ENSMUSG00000020029	Nudt4	10	95547007	95564167	1	1	Sufficient replicates	-1.46866	-0.5545	7.6245	9.45112e-05	0.00428781
ENSMUSG00000026999	Nup35	2	80617236	80658906	1	1	Sufficient replicates	1.33215	0.413755	3.72104	0.000976676	0.0213098
ENSMUSG00000090061	Nwd2	5	63649103	63810546	1	1	Sufficient replicates	-1.37169	-0.455953	5.86103	0.000753683	0.0178168
ENSMUSG00000031410	Nxf7	X	135579555	135598777	1	1	Sufficient replicates	-2.23416	-1.15973	1.66375	0.000325927	0.0102252
ENSMUSG00000044229	Nxpe4	9	48362041	48400025	1	1	Sufficient replicates	-1.68541	-0.753097	3.74065	2.88745e-07	7.17272e-05
ENSMUSG00000040258	Nxph4	10	127525473	127534559	1	1	Sufficient replicates	3.73712	1.90193	0.967144	0.000131156	0.00531394
ENSMUSG00000054976	Nyap2	1	81076950	81341764	1	1	Sufficient replicates	-1.57895	-0.658968	5.80763	9.10346e-08	2.75889e-05
ENSMUSG00000049612	Omg	11	79500982	79504084	1	1	Sufficient replicates	-1.36655	-0.450539	6.90652	5.69154e-06	0.000594785
ENSMUSG00000050121	Opalin	19	41062474	41077113	1	1	Sufficient replicates	-2.20475	-1.14062	3.76609	0.000763382	0.0179899
ENSMUSG00000039747	Orai2	5	136147464	136170656	1	1	Sufficient replicates	1.44103	0.527097	5.64821	0.00019799	0.00709255
ENSMUSG00000022146	Osmr	15	6813577	6874969	1	1	Sufficient replicates	2.10985	1.07714	3.00187	4.57187e-07	9.49008e-05
ENSMUSG00000062372	Otof	5	30367066	30461932	1	1	Sufficient replicates	2.72287	1.44513	4.94835	0.00128673	0.025979
ENSMUSG00000021203	Otub2	12	103388682	103406350	1	1	Sufficient replicates	1.40832	0.493973	5.1453	0.00051822	0.013923
ENSMUSG00000018906	P4ha2	11	54100095	54131665	1	1	Sufficient replicates	1.46748	0.553345	3.9417	9.37732e-05	0.0042671
ENSMUSG00000030680	Pagr1a	7	127015033	127020327	1	1	Sufficient replicates	1.31645	0.396656	6.54712	0.000740239	0.0176561
ENSMUSG00000025451	Paip1	13	119428601	119458218	1	1	Sufficient replicates	-1.52581	-0.609574	6.07345	2.30463e-07	5.919e-05
ENSMUSG00000039913	Pak7	2	136081104	136387967	1	1	Sufficient replicates	-1.7415	-0.800333	6.19476	1.78779e-07	4.92552e-05
ENSMUSG00000027188	Pamr1	2	102550012	102643041	1	1	Sufficient replicates	-1.64029	-0.713951	5.29578	4.17361e-05	0.0024843
ENSMUSG00000018846	Pank3	11	35769484	35791285	1	1	Sufficient replicates	-1.25755	-0.330617	6.49697	0.000734244	0.0176561
ENSMUSG00000037469	Papl	7	28607634	28631332	1	1	Sufficient replicates	2.76143	1.46542	0.340985	0.000502013	0.0136326
ENSMUSG00000073530	Pappa2	1	158711727	158980490	1	1	Sufficient replicates	5.04011	2.33346	1.55201	3.46086e-05	0.00220346
ENSMUSG00000032278	Paqr5	9	61953481	62026856	1	1	Sufficient replicates	1.57313	0.65364	2.44159	0.00229721	0.0380018
ENSMUSG00000022685	Parn	16	13537964	13668170	1	1	Sufficient replicates	-1.25825	-0.331419	4.51466	0.00210338	0.0359903
ENSMUSG00000022439	Parvg	15	84324026	84342978	1	1	Sufficient replicates	2.15965	1.1108	1.96613	0.00105887	0.0226577
ENSMUSG00000041650	Pcca	14	122534324	122891100	1	1	Sufficient replicates	-1.2587	-0.331936	4.5798	0.00200006	0.0348355
ENSMUSG00000055421	Pcdh9	14	93015512	93888732	1	1	Sufficient replicates	-1.59441	-0.673026	6.20063	3.94973e-07	8.80151e-05
ENSMUSG00000046387	Pcdhb17	18	37485021	37488289	1	1	Sufficient replicates	-1.31216	-0.391948	3.9272	0.00327855	0.0480463
ENSMUSG00000043313	Pcdhb19	18	37496997	37504127	1	1	Sufficient replicates	-1.53288	-0.616241	3.62439	0.000202875	0.00721634
ENSMUSG00000044022	Pcdhb21	18	37513652	37518313	1	1	Sufficient replicates	-1.86397	-0.898378	2.31102	4.9293e-06	0.000544052
ENSMUSG00000051242	Pcdhb9	18	37400855	37403909	1	1	Sufficient replicates	1.4357	0.521758	4.13266	6.22573e-05	0.00319791
ENSMUSG00000051285	Pcmtd1	1	7088920	7173628	1	1	Sufficient replicates	-1.24383	-0.314792	7.44511	0.00305295	0.0462614
ENSMUSG00000023868	Pde10a	17	8525372	8986648	1	1	Sufficient replicates	2.36265	1.24041	6.45913	3.72487e-13	1.41107e-09
ENSMUSG00000030653	Pde2a	7	101421691	101512829	1	1	Sufficient replicates	1.26059	0.334103	8.84586	0.00181273	0.0329995
ENSMUSG00000021684	Pde8b	13	95024454	95250336	1	1	Sufficient replicates	-1.38644	-0.471388	6.38433	6.62614e-07	0.000128972
ENSMUSG00000041119	Pde9a	17	31386234	31476310	1	1	Sufficient replicates	1.64855	0.721202	3.55845	0.00187912	0.0335969
ENSMUSG00000024620	Pdgfrb	18	61045150	61085061	1	1	Sufficient replicates	-1.51782	-0.602001	4.67678	0.000154514	0.00591251
ENSMUSG00000025823	Pdia4	6	47796142	47813512	1	1	Sufficient replicates	1.67613	0.745134	5.31575	8.38667e-09	4.39465e-06
ENSMUSG00000020571	Pdia6	12	17266545	17284770	1	1	Sufficient replicates	1.44605	0.532118	6.45162	3.10964e-09	1.88481e-06
ENSMUSG00000027472	Pdrg1	2	153008890	153015427	1	1	Sufficient replicates	1.22445	0.292139	4.93648	0.00266622	0.0420408
ENSMUSG00000002006	Pdzd4	X	73793359	73824969	1	1	Sufficient replicates	1.25989	0.333297	6.89609	0.000989293	0.0215075
ENSMUSG00000035357	Pdzrn3	6	101149609	101377897	1	1	Sufficient replicates	-1.68899	-0.756157	5.33222	3.6844e-06	0.000457621
ENSMUSG00000074305	Peak1	9	56201126	56418067	1	1	Sufficient replicates	1.5117	0.596173	5.69988	4.2104e-07	8.86114e-05
ENSMUSG00000032959	Pebp1	5	117282651	117287625	1	1	Sufficient replicates	1.23389	0.303215	8.00203	0.00319754	0.0473168
ENSMUSG00000020893	Per1	11	69095217	69109960	1	1	Sufficient replicates	-1.59683	-0.67521	7.0623	2.22464e-05	0.00160524
ENSMUSG00000055866	Per2	1	91415982	91459324	1	1	Sufficient replicates	1.58002	0.65994	5.84935	8.59458e-05	0.00401956
ENSMUSG00000020277	Pfkl	10	77986947	78010083	1	1	Sufficient replicates	1.25337	0.325817	6.94293	0.00221611	0.0371057
ENSMUSG00000030413	Pglyrp1	7	18884690	18890438	1	1	Sufficient replicates	2.3915	1.25792	1.97888	4.03311e-06	0.00048891
ENSMUSG00000047777	Phf13	4	151989633	151996258	1	1	Sufficient replicates	-1.49559	-0.580716	4.15916	0.000141135	0.00556933
ENSMUSG00000031295	Phka2	X	160502166	160598878	1	1	Sufficient replicates	-1.2947	-0.37262	5.50538	0.00107131	0.022736
ENSMUSG00000033149	Phldb2	16	45746243	45953598	1	1	Sufficient replicates	-1.52438	-0.608226	3.21078	0.00314557	0.0470996
ENSMUSG00000089998	Phtf1os	3	103964536	103968581	1	1	Sufficient replicates	1.67046	0.740249	1.97611	0.000340935	0.0104995
ENSMUSG00000045658	Pid1	1	84036296	84364180	1	1	Sufficient replicates	1.45703	0.54303	4.99211	9.32293e-05	0.00425513
ENSMUSG00000041958	Pigs	11	78328415	78342782	1	1	Sufficient replicates	1.27207	0.347176	5.31741	0.00272146	0.042734
ENSMUSG00000045625	Pigz	16	31933851	31946046	1	1	Sufficient replicates	-1.60425	-0.681895	3.27601	0.000718621	0.0173673
ENSMUSG00000028698	Pik3r3	4	116221618	116303056	1	1	Sufficient replicates	-1.26658	-0.340936	6.07948	0.000585358	0.0149758
ENSMUSG00000031155	Pim2	X	7878262	7883432	1	1	Sufficient replicates	1.27229	0.347423	5.10296	0.00137589	0.0272179
ENSMUSG00000023452	Pisd	5	32736301	32785646	1	1	Sufficient replicates	1.49706	0.58213	6.55006	7.58003e-08	2.39292e-05
ENSMUSG00000082286	Pisd-ps1	11	3125904	3131004	1	1	Sufficient replicates	1.99744	0.998156	7.28631	7.11456e-06	0.000704621
ENSMUSG00000023795	Pisd-ps2	17	3076578	3084183	1	1	Sufficient replicates	1.93829	0.954784	4.70351	6.63885e-07	0.000128972
ENSMUSG00000029406	Pitpnm2	5	124118690	124249760	1	1	Sufficient replicates	1.34755	0.43034	8.06386	0.00274661	0.0428651
ENSMUSG00000041957	Pkp2	16	16213318	16272712	1	1	Sufficient replicates	3.43428	1.78001	2.41358	1.01533e-08	4.66001e-06
ENSMUSG00000050211	Pla2g4e	2	120166412	120245335	1	1	Sufficient replicates	-2.33492	-1.22337	3.76411	1.74067e-10	2.02895e-07
ENSMUSG00000029134	Plb1	5	32232708	32366520	1	1	Sufficient replicates	-3.07232	-1.61933	-0.00860735	6.35849e-05	0.00324411
ENSMUSG00000020937	Plcd3	11	103070304	103101658	1	1	Sufficient replicates	-1.36791	-0.451977	3.99321	0.00213825	0.0363238
ENSMUSG00000024998	Plce1	19	38481109	38785030	1	1	Sufficient replicates	1.74461	0.802903	3.16676	0.00162786	0.0304459
ENSMUSG00000036834	Plch1	3	63696234	63899472	1	1	Sufficient replicates	-1.35481	-0.438086	3.91045	0.00315061	0.0471286
ENSMUSG00000087141	Plcxd2	16	45959263	46010218	1	1	Sufficient replicates	-1.88358	-0.913476	7.12752	4.9822e-06	0.000544052
ENSMUSG00000031557	Plekha2	8	25039144	25102194	1	1	Sufficient replicates	1.38725	0.472223	4.80495	0.00208144	0.0358818
ENSMUSG00000014782	Plekhg4	8	105373274	105382862	1	1	Sufficient replicates	2.7843	1.47731	1.72678	5.95188e-06	0.000609384
ENSMUSG00000002831	Plin4	17	56100591	56109803	1	1	Sufficient replicates	8.56729	3.09884	3.57375	1.00893e-10	1.38985e-07
ENSMUSG00000032369	Plscr1	9	92249750	92272278	1	1	Sufficient replicates	2.09576	1.06747	0.77868	0.0010086	0.0218022
ENSMUSG00000027952	Pmvk	3	89459118	89469013	1	1	Sufficient replicates	1.30059	0.379163	4.95815	0.00277616	0.0432345
ENSMUSG00000002012	Pnck	X	73655994	73660117	1	1	Sufficient replicates	1.55589	0.63774	5.45197	0.00195649	0.0344729
ENSMUSG00000046008	Pnlip	19	58670365	58681786	1	1	Sufficient replicates	-2.5832	-1.36916	-0.0277906	0.000987023	0.021489
ENSMUSG00000028600	Podn	4	108014791	108096445	1	1	Sufficient replicates	1.62715	0.70235	2.34217	0.00171285	0.0315446
ENSMUSG00000025608	Podxl	6	31519488	31563981	1	1	Sufficient replicates	1.38346	0.468281	5.74714	0.000820425	0.0188935
ENSMUSG00000066235	Pomgnt2	9	121981606	121996026	1	1	Sufficient replicates	1.32143	0.402097	4.3957	0.000448853	0.0128361
ENSMUSG00000060152	Pop5	5	115235836	115245351	1	1	Sufficient replicates	1.25909	0.332379	5.18223	0.00196609	0.0345304
ENSMUSG00000005514	Por	5	135670033	135735326	1	1	Sufficient replicates	1.39623	0.481538	5.56368	8.47255e-07	0.00015468
ENSMUSG00000026565	Pou2f1	1	165875423	166002678	1	1	Sufficient replicates	-1.33609	-0.418013	5.20437	8.21278e-05	0.0039012
ENSMUSG00000095139	Pou3f2	4	22482780	22488366	1	1	Sufficient replicates	-1.58007	-0.659986	5.16362	0.00326807	0.0479856
ENSMUSG00000060424	Pou3f3os	1	42590782	42694842	1	1	Sufficient replicates	-1.36147	-0.445162	4.64599	0.0031756	0.0472988
ENSMUSG00000029167	Ppargc1a	5	51454249	51567725	1	1	Sufficient replicates	-1.43606	-0.522114	5.86169	0.000134386	0.00541512
ENSMUSG00000039457	Ppl	16	5086291	5132481	1	1	Sufficient replicates	3.6583	1.87118	1.20446	6.71048e-10	5.0842e-07
ENSMUSG00000026181	Ppm1f	16	16896469	16927364	1	1	Sufficient replicates	1.24601	0.317311	6.5222	0.00140251	0.0274841
ENSMUSG00000027784	Ppm1l	3	69316861	69560802	1	1	Sufficient replicates	-1.41529	-0.501097	7.72188	0.000620501	0.0156969
ENSMUSG00000021285	Ppp1r13b	12	111828458	111908055	1	1	Sufficient replicates	1.25659	0.329513	6.11323	0.000269836	0.00892755
ENSMUSG00000061718	Ppp1r1b	11	98348404	98357796	1	1	Sufficient replicates	1.51002	0.594571	5.65537	0.000585282	0.0149758
ENSMUSG00000061119	Prcp	7	92875253	92934573	1	1	Sufficient replicates	-1.70287	-0.767971	3.50149	2.37228e-05	0.00166331
ENSMUSG00000048960	Prex2	1	10993465	11303681	1	1	Sufficient replicates	-1.38541	-0.470309	6.7225	0.00046719	0.0131831
ENSMUSG00000029513	Prkab1	5	116013586	116024508	1	1	Sufficient replicates	-1.48749	-0.572876	3.75898	8.51089e-06	0.000807202
ENSMUSG00000028944	Prkag2	5	24862744	25100642	1	1	Sufficient replicates	1.33497	0.416808	6.28296	5.71958e-05	0.00300967
ENSMUSG00000078816	Prkcg	7	3303532	3331094	1	1	Sufficient replicates	1.6136	0.690287	8.01629	3.3237e-06	0.000430461
ENSMUSG00000003402	Prkcsh	9	22003035	22014219	1	1	Sufficient replicates	1.26726	0.341713	5.62313	0.000501213	0.0136326
ENSMUSG00000020230	Prmt2	10	76207222	76237865	1	1	Sufficient replicates	1.45244	0.538481	5.52018	0.000159029	0.00606994
ENSMUSG00000029086	Prom1	5	43993625	44102032	1	1	Sufficient replicates	-2.23462	-1.16003	3.92209	1.09994e-13	1.28475e-09
ENSMUSG00000073565	Prr16	18	51117898	51304641	1	1	Sufficient replicates	-1.69486	-0.761169	3.21679	0.00044603	0.0128005
ENSMUSG00000036106	Prr5	15	84669620	84703673	1	1	Sufficient replicates	1.73435	0.794398	2.03924	0.000194158	0.00702164
ENSMUSG00000042256	Ptchd4	17	42315947	42507741	1	1	Sufficient replicates	-1.87853	-0.909608	2.60114	2.76765e-05	0.00187224
ENSMUSG00000026384	Ptpn4	1	119652467	119837613	1	1	Sufficient replicates	-1.53437	-0.617647	5.71817	7.92067e-05	0.00379816
ENSMUSG00000020154	Ptprb	10	116301374	116389538	1	1	Sufficient replicates	-1.52876	-0.612364	5.95145	7.53173e-05	0.00368156
ENSMUSG00000028399	Ptprd	4	75941238	78211961	1	1	Sufficient replicates	-1.35411	-0.437343	8.29558	5.88855e-05	0.00304679
ENSMUSG00000041836	Ptpre	7	135537824	135686294	1	1	Sufficient replicates	1.34981	0.432761	4.87665	0.000309416	0.00978826
ENSMUSG00000028909	Ptpru	4	131768457	131838288	1	1	Sufficient replicates	1.47267	0.558439	5.49461	8.55943e-05	0.00401551
ENSMUSG00000022656	Pvrl3	16	46387706	46498525	1	1	Sufficient replicates	-1.57853	-0.65858	5.0228	1.60411e-05	0.00127932
ENSMUSG00000020674	Pxdn	12	29938036	30017658	1	1	Sufficient replicates	1.48283	0.568353	6.74535	5.66812e-05	0.00300967
ENSMUSG00000026520	Pycr2	1	180904274	180908087	1	1	Sufficient replicates	1.38294	0.467736	3.74419	0.0012464	0.0254195
ENSMUSG00000002825	Qtrt1	9	21411837	21420277	1	1	Sufficient replicates	1.43807	0.524132	2.67092	0.00230772	0.0380809
ENSMUSG00000056211	R3hdm1	1	128103301	128237736	1	1	Sufficient replicates	-1.37117	-0.455405	8.76461	0.000572255	0.0148737
ENSMUSG00000021062	Rab15	12	76797960	76822908	1	1	Sufficient replicates	1.23683	0.306644	7.94659	0.000972171	0.0212593
ENSMUSG00000079657	Rab26	17	24527241	24534210	1	1	Sufficient replicates	1.46868	0.554522	4.75485	0.000486426	0.0134504
ENSMUSG00000030643	Rab30	7	92741603	92837117	1	1	Sufficient replicates	-1.44613	-0.532197	3.28186	0.000185194	0.00686124
ENSMUSG00000003411	Rab3b	4	108879063	108943324	1	1	Sufficient replicates	1.32827	0.409553	5.51106	0.000212322	0.00741318
ENSMUSG00000001240	Ramp2	11	101246028	101259546	1	1	Sufficient replicates	1.4244	0.510352	3.53339	0.00183654	0.0332114
ENSMUSG00000029602	Rasal1	5	120648812	120679597	1	1	Sufficient replicates	1.42133	0.507239	6.28946	0.000434296	0.0126313
ENSMUSG00000052142	Rasal3	17	32390659	32403583	1	1	Sufficient replicates	1.73221	0.792614	1.89649	0.00338739	0.049197
ENSMUSG00000049892	Rasd1	11	59963181	59964944	1	1	Sufficient replicates	2.0012	1.00087	2.20192	5.32281e-05	0.00289091
ENSMUSG00000030134	Rasgef1a	6	118066385	118091546	1	1	Sufficient replicates	1.33531	0.417172	7.70829	0.000125472	0.00509725
ENSMUSG00000029333	Rasgef1b	5	99217426	99252927	1	1	Sufficient replicates	-1.35379	-0.437002	5.50027	0.0024253	0.0391148
ENSMUSG00000034209	Rasl10a	11	5058128	5060385	1	1	Sufficient replicates	1.62089	0.696784	3.98397	0.000329102	0.0102822
ENSMUSG00000020684	Rasl10b	11	83409137	83421039	1	1	Sufficient replicates	1.24902	0.320798	7.74708	0.001841	0.0332114
ENSMUSG00000049907	Rasl11b	5	74195288	74199481	1	1	Sufficient replicates	-1.41605	-0.501875	5.32348	3.72977e-06	0.000459489
ENSMUSG00000025795	Rassf3	10	121410350	121476250	1	1	Sufficient replicates	-1.60692	-0.684294	5.57768	3.90423e-05	0.00243393
ENSMUSG00000022951	Rcan1	16	92391953	92466146	1	1	Sufficient replicates	1.30792	0.387277	5.57454	0.000838886	0.0191706
ENSMUSG00000033061	Resp18	1	75272199	75278415	1	1	Sufficient replicates	1.36455	0.448429	5.34036	0.00233149	0.0383178
ENSMUSG00000019841	Rev3l	10	39732118	39875211	1	1	Sufficient replicates	-1.36014	-0.443756	5.73553	0.0001595	0.00607262
ENSMUSG00000039316	Rftn1	17	49992257	50190674	1	1	Sufficient replicates	1.73078	0.791423	2.73548	0.00233982	0.0384131
ENSMUSG00000020037	Rfx4	10	84756062	84906538	1	1	Sufficient replicates	1.55974	0.641309	4.17856	0.00101346	0.0218759
ENSMUSG00000037674	Rfx7	9	72532240	72622937	1	1	Sufficient replicates	-1.2451	-0.316261	6.06488	0.00153099	0.0291263
ENSMUSG00000052087	Rgs14	13	55369732	55384687	1	1	Sufficient replicates	1.48409	0.569576	4.82805	0.00273152	0.0427605
ENSMUSG00000002458	Rgs19	2	181688419	181693977	1	1	Sufficient replicates	1.34108	0.423397	3.58199	0.00306835	0.0464165
ENSMUSG00000038530	Rgs4	1	169741477	169747642	1	1	Sufficient replicates	-1.6639	-0.734569	8.82617	0.000148995	0.0057595
ENSMUSG00000021219	Rgs6	12	82616925	83162056	1	1	Sufficient replicates	-1.39522	-0.480493	4.57997	0.000642049	0.0160746
ENSMUSG00000020599	Rgs9	11	109225355	109298129	1	1	Sufficient replicates	1.48843	0.573795	3.67919	0.000553387	0.0145834
ENSMUSG00000017692	Rhbdl3	11	80300912	80355955	1	1	Sufficient replicates	1.70417	0.769066	3.86768	4.43956e-05	0.0025775
ENSMUSG00000029449	Rhof	5	123103044	123132692	1	1	Sufficient replicates	1.35205	0.435149	5.10836	7.13091e-05	0.00354827
ENSMUSG00000029392	Rilpl1	5	124493082	124531391	1	1	Sufficient replicates	1.44731	0.533377	5.63895	1.44408e-05	0.00119034
ENSMUSG00000024883	Rin1	19	5050808	5057071	1	1	Sufficient replicates	1.52914	0.612722	5.81959	4.20967e-05	0.00248757
ENSMUSG00000001768	Rin2	2	145784734	145887616	1	1	Sufficient replicates	1.27693	0.352684	5.28522	0.00122006	0.0249832
ENSMUSG00000044456	Rin3	12	102283048	102390855	1	1	Sufficient replicates	1.85984	0.895181	1.72509	0.000197319	0.00708527
ENSMUSG00000005251	Ripk4	16	97741933	97763737	1	1	Sufficient replicates	2.64771	1.40474	-0.648519	0.000893012	0.0200175
ENSMUSG00000017144	Rnd3	2	51130438	51149111	1	1	Sufficient replicates	-1.55113	-0.633316	3.94583	8.36418e-05	0.0039607
ENSMUSG00000024317	Rnf138	18	21001341	21028223	1	1	Sufficient replicates	-1.36606	-0.450024	4.0547	0.000212129	0.00741318
ENSMUSG00000058498	Rnf207	4	152307019	152318993	1	1	Sufficient replicates	1.65567	0.727415	3.37574	9.85917e-05	0.0043846
ENSMUSG00000025373	Rnf41	10	128411616	128441438	1	1	Sufficient replicates	1.20885	0.273635	5.97463	0.0023566	0.0385476
ENSMUSG00000020521	Rnft1	11	86484657	86499025	1	1	Sufficient replicates	-1.28395	-0.360591	4.46825	0.00096694	0.0212593
ENSMUSG00000032128	Robo3	9	37415669	37433163	1	1	Sufficient replicates	-2.22589	-1.15438	5.42232	1.35543e-05	0.00114742
ENSMUSG00000022540	Rogdi	16	5008730	5013517	1	1	Sufficient replicates	1.38206	0.466819	6.29688	4.80984e-05	0.00271953
ENSMUSG00000032238	Rora	9	68653786	69388246	1	1	Sufficient replicates	-1.59496	-0.673517	6.63628	3.68989e-05	0.00232003
ENSMUSG00000036192	Rorb	19	18930605	19111196	1	1	Sufficient replicates	-1.60619	-0.683647	4.87903	0.00264732	0.0419172
ENSMUSG00000063316	Rpl27	11	101442298	101445529	1	1	Sufficient replicates	1.6195	0.695552	1.9823	0.00133765	0.0267406
ENSMUSG00000075334	Rprm	2	54084093	54085552	1	1	Sufficient replicates	2.28901	1.19472	4.95121	1.75242e-05	0.00134794
ENSMUSG00000023809	Rps6ka2	17	7170115	7303313	1	1	Sufficient replicates	1.35425	0.437498	6.77145	0.000352438	0.0107671
ENSMUSG00000018040	Rrp7a	15	83113433	83122801	1	1	Sufficient replicates	1.22447	0.292162	6.066	0.00139938	0.0274673
ENSMUSG00000028871	Rspo1	4	124986430	125009099	1	1	Sufficient replicates	-2.26928	-1.18224	3.47076	9.03781e-07	0.00015814
ENSMUSG00000033383	Rtp1	16	23429133	23433960	1	1	Sufficient replicates	6.08935	2.60629	-0.679997	0.000312227	0.00985661
ENSMUSG00000060735	Rxfp3	15	11033717	11037991	1	1	Sufficient replicates	2.26313	1.17832	1.08815	0.00316331	0.0472253
ENSMUSG00000015846	Rxra	2	27676440	27762957	1	1	Sufficient replicates	1.39113	0.476258	4.94622	1.0285e-05	0.000911398
ENSMUSG00000015843	Rxrg	1	167598384	167639623	1	1	Sufficient replicates	6.10383	2.60972	1.57452	4.69401e-06	0.0005348
ENSMUSG00000056071	S100a9	3	90692632	90695721	1	1	Sufficient replicates	3.77975	1.91829	-0.411098	0.000268976	0.00892755
ENSMUSG00000047181	Samd14	11	95009879	95026087	1	1	Sufficient replicates	2.35012	1.23273	4.67552	1.42211e-06	0.000226834
ENSMUSG00000023927	Satb1	17	51736187	51833290	1	1	Sufficient replicates	-1.62521	-0.700628	7.40623	0.00236996	0.0385736
ENSMUSG00000035673	Sbno2	10	80057416	80102698	1	1	Sufficient replicates	1.40999	0.495689	4.07106	4.2927e-05	0.00251148
ENSMUSG00000035236	Scai	2	39066214	39190730	1	1	Sufficient replicates	-1.45788	-0.543869	6.9588	0.000176679	0.00662679
ENSMUSG00000027777	Schip1	3	68064802	68626481	1	1	Sufficient replicates	1.40991	0.495598	7.2665	1.3738e-05	0.00115651
ENSMUSG00000034533	Scn10a	9	119608456	119719032	1	1	Sufficient replicates	5.33289	2.41492	-0.432941	1.99199e-05	0.00150173
ENSMUSG00000064329	Scn1a	2	66270781	66440840	1	1	Sufficient replicates	-1.64666	-0.719539	7.85958	0.000113236	0.00475559
ENSMUSG00000049281	Scn3b	9	40269216	40291618	1	1	Sufficient replicates	1.47826	0.5639	6.62331	6.57686e-05	0.00332197
ENSMUSG00000032511	Scn5a	9	119483408	119579016	1	1	Sufficient replicates	14.5654	3.86447	1.70935	7.66488e-06	0.000749328
ENSMUSG00000030340	Scnn1a	6	125320659	125344943	1	1	Sufficient replicates	-2.78751	-1.47898	1.78938	0.000274543	0.00900466
ENSMUSG00000060257	Scrt2	2	152081529	152095802	1	1	Sufficient replicates	1.62488	0.700337	3.71827	2.94057e-05	0.00194545
ENSMUSG00000069539	Scyl2	10	89638721	89686285	1	1	Sufficient replicates	-1.29184	-0.369431	5.51421	0.000288125	0.00928841
ENSMUSG00000017009	Sdc4	2	164424247	164443887	1	1	Sufficient replicates	1.38516	0.470055	5.23111	0.000371261	0.011229
ENSMUSG00000022769	Sdf2l1	16	17130138	17132383	1	1	Sufficient replicates	2.67537	1.41974	2.89375	3.551e-10	3.36302e-07
ENSMUSG00000041592	Sdk2	11	113776374	114067046	1	1	Sufficient replicates	2.00028	1.0002	5.38482	0.000113296	0.00475559
ENSMUSG00000036391	Sec24a	11	51692264	51763634	1	1	Sufficient replicates	-1.25406	-0.326607	5.08499	0.000857535	0.0194556
ENSMUSG00000039234	Sec24d	3	123267496	123365635	1	1	Sufficient replicates	1.63309	0.707603	3.37432	0.000137253	0.00546474
ENSMUSG00000048163	Selplg	5	113817798	113830501	1	1	Sufficient replicates	1.60288	0.680671	4.34509	0.000221676	0.00763882
ENSMUSG00000034684	Sema3f	9	107681502	107710475	1	1	Sufficient replicates	-1.92674	-0.946162	2.64283	4.10875e-07	8.86114e-05
ENSMUSG00000028064	Sema4a	3	88435959	88461182	1	1	Sufficient replicates	1.33057	0.412047	6.02175	0.000801032	0.0185031
ENSMUSG00000041571	Sepw1	7	15917210	15922371	1	1	Sufficient replicates	1.33472	0.416535	7.82506	0.00158112	0.0297624
ENSMUSG00000030839	Sergef	7	46443168	46639807	1	1	Sufficient replicates	1.33335	0.415055	4.0847	0.00210067	0.0359903
ENSMUSG00000021703	Serinc5	13	92611138	92711944	1	1	Sufficient replicates	-1.27012	-0.344965	6.33223	0.00212246	0.0361774
ENSMUSG00000021091	Serpina3n	12	104406729	104414329	1	1	Sufficient replicates	1.7376	0.797098	3.78661	0.00181624	0.0329995
ENSMUSG00000044791	Setd2	9	110532597	110618633	1	1	Sufficient replicates	-1.26291	-0.33675	6.51257	0.000957124	0.0211119
ENSMUSG00000000632	Sez6	11	77930800	77979048	1	1	Sufficient replicates	1.3085	0.387915	7.03798	0.0033776	0.0491178
ENSMUSG00000042216	Sgsm1	5	113243220	113310786	1	1	Sufficient replicates	1.45797	0.543966	7.27102	0.000792758	0.0184243
ENSMUSG00000005057	Sh2b2	5	136218149	136244903	1	1	Sufficient replicates	1.60067	0.678677	1.73987	0.000898134	0.0201026
ENSMUSG00000059013	Sh2d3c	2	32721055	32755512	1	1	Sufficient replicates	-1.54939	-0.631703	4.07496	0.000166309	0.0063002
ENSMUSG00000045349	Sh2d5	4	138250403	138261332	1	1	Sufficient replicates	1.3608	0.444456	6.29486	5.02759e-05	0.00280085
ENSMUSG00000032261	Sh3bgrl2	9	83548327	83638801	1	1	Sufficient replicates	-1.31391	-0.393864	4.62042	0.00174931	0.0320078
ENSMUSG00000028843	Sh3bgrl3	4	134127406	134128789	1	1	Sufficient replicates	1.38744	0.472421	5.58187	9.95836e-05	0.00439939
ENSMUSG00000030638	Sh3gl3	7	82173840	82307419	1	1	Sufficient replicates	1.33675	0.418735	4.62557	0.00149553	0.0287952
ENSMUSG00000037990	Sh3rf3	10	58813359	59138916	1	1	Sufficient replicates	1.44509	0.531157	5.23688	2.77387e-06	0.000378671
ENSMUSG00000089832	Shkbp1	7	27342133	27356019	1	1	Sufficient replicates	1.56272	0.644059	3.79518	4.18066e-05	0.0024843
ENSMUSG00000001942	Siae	9	37613847	37648318	1	1	Sufficient replicates	-1.43564	-0.521692	4.53315	8.64596e-05	0.00403115
ENSMUSG00000036432	Siah2	3	58674938	58692400	1	1	Sufficient replicates	-1.47336	-0.559112	3.9165	0.000494111	0.0135394
ENSMUSG00000031622	Sin3b	8	72723288	72758203	1	1	Sufficient replicates	1.36424	0.448097	6.03697	2.70178e-05	0.00183588
ENSMUSG00000030583	Sipa1l3	7	29320372	29518641	1	1	Sufficient replicates	1.67342	0.742803	5.46598	7.54018e-07	0.00014282
ENSMUSG00000059182	Skap2	6	51859166	52012549	1	1	Sufficient replicates	1.4161	0.501927	3.05109	0.00275784	0.0429934
ENSMUSG00000022372	Sla	15	66780819	66831829	1	1	Sufficient replicates	1.86059	0.895761	3.03818	4.28677e-06	0.000502935
ENSMUSG00000032902	Slc16a1	3	104638668	104658462	1	1	Sufficient replicates	-1.5552	-0.637098	5.12802	1.44374e-06	0.000227885
ENSMUSG00000027896	Slc16a4	3	107291230	107312115	1	1	Sufficient replicates	-1.9691	-0.977534	2.07364	4.46125e-06	0.00051604
ENSMUSG00000020102	Slc16a7	10	125226464	125328963	1	1	Sufficient replicates	-1.45244	-0.538477	4.0372	0.000255203	0.00855747
ENSMUSG00000063796	Slc22a8	19	8591254	8611834	1	1	Sufficient replicates	-1.77709	-0.829517	3.87	0.000124275	0.00506219
ENSMUSG00000019082	Slc25a22	7	141429739	141437892	1	1	Sufficient replicates	1.30934	0.388837	7.23355	0.000477781	0.0133
ENSMUSG00000040569	Slc26a7	4	14502430	14621805	1	1	Sufficient replicates	-2.96039	-1.56579	0.442763	0.00161085	0.0302469
ENSMUSG00000036196	Slc26a8	17	28637783	28689987	1	1	Sufficient replicates	-1.52612	-0.60987	2.73418	0.000580686	0.0149758
ENSMUSG00000050822	Slc29a4	5	142702101	142722490	1	1	Sufficient replicates	2.9657	1.56837	1.86696	0.00165934	0.0308515
ENSMUSG00000028645	Slc2a1	4	119108711	119137330	1	1	Sufficient replicates	1.49019	0.575497	6.5058	9.39262e-07	0.00015814
ENSMUSG00000037490	Slc2a12	10	22645011	22704285	1	1	Sufficient replicates	-1.77753	-0.829872	1.51049	0.000327381	0.0102496
ENSMUSG00000057060	Slc35f3	8	126298558	126395482	1	1	Sufficient replicates	1.34611	0.428795	4.47366	0.000569977	0.01484
ENSMUSG00000036949	Slc39a12	2	14388316	14494977	1	1	Sufficient replicates	-1.28393	-0.360569	5.76613	0.00142595	0.0277774
ENSMUSG00000072572	Slc39a2	14	51892889	51896745	1	1	Sufficient replicates	1.36027	0.443898	4.05969	0.00324387	0.0478156
ENSMUSG00000089774	Slc5a3	16	92058322	92087473	1	1	Sufficient replicates	1.36161	0.44531	5.39082	0.00188723	0.033662
ENSMUSG00000000792	Slc5a5	8	70882889	70892757	1	1	Sufficient replicates	1.47783	0.563478	4.28724	0.000170892	0.00644162
ENSMUSG00000036814	Slc6a20a	9	123636122	123678885	1	1	Sufficient replicates	-2.17576	-1.12152	3.84878	9.89594e-05	0.0043846
ENSMUSG00000052026	Slc6a7	18	60995381	61014199	1	1	Sufficient replicates	1.3726	0.456909	6.13154	9.10741e-05	0.00419242
ENSMUSG00000069072	Slc7a14	3	31202910	31310378	1	1	Sufficient replicates	1.68932	0.756441	7.10841	1.4714e-08	6.19337e-06
ENSMUSG00000002504	Slc9a3r2	17	24639282	24650305	1	1	Sufficient replicates	1.28268	0.359167	4.94478	0.00225186	0.0374894
ENSMUSG00000030237	Slco1a4	6	141805440	141856199	1	1	Sufficient replicates	-1.98	-0.985503	5.90748	4.91809e-12	7.84328e-09
ENSMUSG00000025790	Slco3a1	7	74275419	74554780	1	1	Sufficient replicates	1.64892	0.721523	4.70627	8.74796e-08	2.70526e-05
ENSMUSG00000025020	Slit1	19	41600257	41743665	1	1	Sufficient replicates	1.59676	0.675146	6.19731	6.33769e-06	0.000636202
ENSMUSG00000031558	Slit2	5	47983155	48306282	1	1	Sufficient replicates	-1.67112	-0.740815	5.23068	8.65633e-09	4.39465e-06
ENSMUSG00000075478	Slitrk1	14	108909991	108914239	1	1	Sufficient replicates	-1.55594	-0.637787	6.38327	4.30057e-10	3.83332e-07
ENSMUSG00000036790	Slitrk2	X	66649318	66661393	1	1	Sufficient replicates	-1.34647	-0.429187	5.36009	0.000552173	0.0145768
ENSMUSG00000032402	Smad3	9	63646767	63757994	1	1	Sufficient replicates	1.69113	0.75799	6.32186	1.94344e-06	0.000291573
ENSMUSG00000028949	Smarcd3	5	24590818	24602012	1	1	Sufficient replicates	1.44803	0.53409	5.30143	0.000223691	0.00763882
ENSMUSG00000034349	Smc4	3	69004738	69034623	1	1	Sufficient replicates	-1.45468	-0.540703	2.67695	0.00213497	0.0363089
ENSMUSG00000038059	Smim3	18	60474193	60501983	1	1	Sufficient replicates	1.96008	0.970911	2.696	4.03165e-05	0.00243393
ENSMUSG00000021136	Smoc1	12	81026808	81186414	1	1	Sufficient replicates	2.77123	1.47053	3.25163	0.000485295	0.0134437
ENSMUSG00000023886	Smoc2	17	14279506	14404790	1	1	Sufficient replicates	1.96949	0.977819	3.67649	0.00156517	0.0295354
ENSMUSG00000027333	Smox	2	131491496	131525922	1	1	Sufficient replicates	1.32701	0.408177	4.87347	0.000657037	0.0164021
ENSMUSG00000031906	Smpd3	8	106252548	106337988	1	1	Sufficient replicates	1.24947	0.321317	5.85446	0.00268688	0.0423226
ENSMUSG00000028885	Smpdl3b	4	132732966	132757252	1	1	Sufficient replicates	5.2898	2.40321	0.333762	1.29362e-05	0.00110125
ENSMUSG00000047793	Sned1	1	93235841	93301065	1	1	Sufficient replicates	-1.57171	-0.652338	4.21439	0.000435998	0.0126453
ENSMUSG00000027488	Snta1	2	154376313	154408099	1	1	Sufficient replicates	1.47555	0.561252	4.38986	1.05721e-05	0.000931394
ENSMUSG00000025909	Sntg1	1	8361475	9299878	1	1	Sufficient replicates	-1.3302	-0.411643	4.96093	0.00319378	0.0473073
ENSMUSG00000044352	Sowaha	11	53476573	53480274	1	1	Sufficient replicates	1.50796	0.592598	5.92563	0.0016813	0.0311451
ENSMUSG00000002055	Spag5	11	78301529	78322457	1	1	Sufficient replicates	-1.55203	-0.634153	5.07056	0.00240078	0.0388261
ENSMUSG00000020859	Spag9	11	93996091	94126085	1	1	Sufficient replicates	-1.24913	-0.320929	9.02902	0.00143995	0.0278666
ENSMUSG00000061878	Sphk1	11	116530925	116536674	1	1	Sufficient replicates	-1.72544	-0.786962	1.67996	0.00291767	0.0447484
ENSMUSG00000027315	Spint1	2	119237362	119249527	1	1	Sufficient replicates	2.74877	1.45878	0.406885	0.00083673	0.0191706
ENSMUSG00000010154	Spire2	8	123332713	123369515	1	1	Sufficient replicates	1.36268	0.446447	3.54566	0.000471293	0.013225
ENSMUSG00000040447	Spns2	11	72451638	72489904	1	1	Sufficient replicates	1.42458	0.510539	6.00181	2.98405e-06	0.000400154
ENSMUSG00000038156	Spon1	7	113765998	114043370	1	1	Sufficient replicates	1.56222	0.643601	6.0957	3.99406e-05	0.00243393
ENSMUSG00000043461	Sptssb	3	69819538	69859896	1	1	Sufficient replicates	-1.8734	-0.905659	1.5085	0.00243564	0.0392212
ENSMUSG00000037364	Srrt	5	137295704	137307674	1	1	Sufficient replicates	1.21683	0.283133	6.40991	0.00112676	0.0233888
ENSMUSG00000032802	Srxn1	2	152105516	152111376	1	1	Sufficient replicates	1.20466	0.268624	6.59285	0.00288187	0.044334
ENSMUSG00000004366	Sst	16	23889581	23890844	1	1	Sufficient replicates	1.49247	0.577703	6.87215	0.000223094	0.00763882
ENSMUSG00000039037	St6galnac5	3	152817081	152982246	1	1	Sufficient replicates	1.34512	0.427738	6.24868	0.002576	0.0410886
ENSMUSG00000055371	Stam2	2	52691664	52742281	1	1	Sufficient replicates	-1.25408	-0.326632	4.89031	0.00161514	0.0302899
ENSMUSG00000004040	Stat3	11	100885098	100939540	1	1	Sufficient replicates	1.34375	0.426263	5.63849	2.1958e-05	0.00159201
ENSMUSG00000029123	Stk32b	5	37446828	37717153	1	1	Sufficient replicates	3.5142	1.8132	0.563723	0.000687518	0.0168575
ENSMUSG00000015981	Stk32c	7	139103638	139213307	1	1	Sufficient replicates	1.29894	0.37733	6.69471	0.000235898	0.00803273
ENSMUSG00000016918	Sulf1	1	12692277	12861192	1	1	Sufficient replicates	1.59906	0.677228	3.71098	0.0022806	0.037851
ENSMUSG00000006342	Susd2	10	75636619	75644008	1	1	Sufficient replicates	1.4218	0.507718	3.82282	0.000534739	0.0142406
ENSMUSG00000031015	Swap70	7	110221703	110283503	1	1	Sufficient replicates	-1.48291	-0.568432	3.85943	9.48001e-06	0.000865365
ENSMUSG00000009394	Syn2	6	115134902	115282626	1	1	Sufficient replicates	1.31099	0.390652	8.96741	0.000560792	0.0147273
ENSMUSG00000074736	Syndig1	2	149829211	150004392	1	1	Sufficient replicates	-1.47955	-0.565159	5.08848	0.000857674	0.0194556
ENSMUSG00000071234	Syndig1l	12	84677278	84698807	1	1	Sufficient replicates	2.55866	1.35539	0.794074	0.000889	0.0199571
ENSMUSG00000030554	Synm	7	67730161	67759742	1	1	Sufficient replicates	1.28378	0.360396	5.71579	0.000866235	0.0195911
ENSMUSG00000043079	Synpo	18	60593973	60660142	1	1	Sufficient replicates	1.34902	0.431915	7.84798	0.00140708	0.0275116
ENSMUSG00000004961	Syt5	7	4539768	4546567	1	1	Sufficient replicates	1.24511	0.316275	6.76525	0.00290339	0.0445745
ENSMUSG00000030616	Sytl2	7	90348699	90410439	1	1	Sufficient replicates	-1.74653	-0.804488	6.39195	4.67709e-05	0.00268267
ENSMUSG00000061762	Tac1	6	7554879	7565834	1	1	Sufficient replicates	1.63872	0.712572	3.61273	0.000119713	0.0049428
ENSMUSG00000025400	Tac2	10	127724478	127731767	1	1	Sufficient replicates	1.58351	0.663125	2.36295	0.00255424	0.0408274
ENSMUSG00000032085	Tagln	9	45929628	45936058	1	1	Sufficient replicates	-1.86453	-0.898814	2.41782	0.000692706	0.01693
ENSMUSG00000035168	Tanc1	2	59612042	59846149	1	1	Sufficient replicates	1.38027	0.46495	4.85685	0.00197115	0.0345304
ENSMUSG00000037321	Tap1	17	34187553	34197225	1	1	Sufficient replicates	1.59583	0.674303	1.60634	0.00315412	0.0471345
ENSMUSG00000034412	Tbc1d10a	11	4186789	4215505	1	1	Sufficient replicates	1.30629	0.385475	4.3604	0.000441986	0.0127327
ENSMUSG00000052302	Tbc1d30	10	121263824	121311189	1	1	Sufficient replicates	-1.40549	-0.491071	7.06372	0.00167437	0.0310547
ENSMUSG00000038517	Tbkbp1	11	97136171	97151495	1	1	Sufficient replicates	1.41414	0.499923	5.6927	5.81206e-05	0.00303983
ENSMUSG00000027868	Tbx15	3	99240381	99354259	1	1	Sufficient replicates	-2.3995	-1.26273	-0.0454997	0.0017511	0.0320078
ENSMUSG00000032419	Tbx18	9	87702800	87731260	1	1	Sufficient replicates	-2.31052	-1.20822	1.47555	7.12124e-05	0.00354827
ENSMUSG00000000093	Tbx2	11	85832551	85841948	1	1	Sufficient replicates	-1.77195	-0.825337	1.181	0.00116543	0.0239942
ENSMUSG00000050410	Tcf19	17	35512734	35516824	1	1	Sufficient replicates	-1.71387	-0.777259	2.24094	0.000383671	0.0114219
ENSMUSG00000034674	Tdg	10	82629828	82650799	1	1	Sufficient replicates	-1.24125	-0.311793	5.5563	0.000999412	0.0216344
ENSMUSG00000022019	Tdrd3	14	87416639	87545373	1	1	Sufficient replicates	-1.30706	-0.38633	4.29321	0.000610812	0.0155036
ENSMUSG00000024979	Tectb	19	55180733	55196313	1	1	Sufficient replicates	-2.39477	-1.25988	0.0815205	0.00187177	0.0335969
ENSMUSG00000006386	Tek	4	94739289	94874976	1	1	Sufficient replicates	-1.86338	-0.897925	4.21017	3.48834e-07	8.07607e-05
ENSMUSG00000031561	Tenm3	8	48227682	48844026	1	1	Sufficient replicates	-1.74064	-0.799618	5.73742	9.10025e-06	0.00084083
ENSMUSG00000029359	Tesc	5	118027743	118061878	1	1	Sufficient replicates	1.5859	0.665301	4.38982	0.000473805	0.0132596
ENSMUSG00000022797	Tfrc	16	32608920	32632794	1	1	Sufficient replicates	-1.55675	-0.638535	7.16808	3.63196e-12	7.84328e-09
ENSMUSG00000037820	Tgm2	2	158116402	158146436	1	1	Sufficient replicates	1.53812	0.621173	3.94927	0.000359332	0.0109336
ENSMUSG00000058756	Thra	11	98740638	98769006	1	1	Sufficient replicates	1.41319	0.498955	9.06895	8.44835e-05	0.0039881
ENSMUSG00000033191	Tie1	4	118471191	118490061	1	1	Sufficient replicates	-1.40357	-0.489103	3.3356	0.0026131	0.0415928
ENSMUSG00000017466	Timp2	11	118301069	118355740	1	1	Sufficient replicates	1.47336	0.559114	7.54965	0.00300847	0.0457705
ENSMUSG00000028776	Tinagl1	4	130164454	130175122	1	1	Sufficient replicates	1.5228	0.606725	2.76491	0.00242644	0.0391148
ENSMUSG00000034640	Tiparp	3	65528410	65555145	1	1	Sufficient replicates	-1.91428	-0.936802	4.85375	2.60705e-05	0.00177949
ENSMUSG00000032397	Tipin	9	64281607	64304792	1	1	Sufficient replicates	-1.40907	-0.494748	3.39936	0.000519146	0.0139232
ENSMUSG00000032280	Tle3	9	61372366	61418497	1	1	Sufficient replicates	1.42	0.505891	5.015	0.000134726	0.00541512
ENSMUSG00000044583	Tlr7	X	167304929	167330558	1	1	Sufficient replicates	1.80434	0.851475	2.21122	5.26814e-05	0.00289091
ENSMUSG00000019734	Tmc4	7	3665790	3677524	1	1	Sufficient replicates	1.47777	0.563426	3.22445	0.000626348	0.0157659
ENSMUSG00000004394	Tmed4	11	6270369	6274870	1	1	Sufficient replicates	1.23256	0.301656	5.72603	0.00210436	0.0359903
ENSMUSG00000054675	Tmem119	5	113793729	113800516	1	1	Sufficient replicates	1.62583	0.701174	3.95786	1.75081e-05	0.00134794
ENSMUSG00000020701	Tmem132e	11	82388900	82446332	1	1	Sufficient replicates	2.53891	1.34421	3.27857	0.00136949	0.0271622
ENSMUSG00000030917	Tmem159	7	120102376	120120992	1	1	Sufficient replicates	1.47732	0.562979	3.22206	0.00199674	0.0348177
ENSMUSG00000048004	Tmem196	12	119945957	120019211	1	1	Sufficient replicates	-1.92845	-0.947438	3.49178	3.30106e-07	7.81577e-05
ENSMUSG00000038828	Tmem214	5	30869579	30879191	1	1	Sufficient replicates	1.29239	0.370043	5.97363	0.000221979	0.00763882
ENSMUSG00000071719	Tmem28	X	99821021	99848790	1	1	Sufficient replicates	1.50572	0.590456	3.92511	0.00263801	0.0418574
ENSMUSG00000033578	Tmem35	X	134295225	134305969	1	1	Sufficient replicates	1.54577	0.628322	5.55689	0.00103605	0.022237
ENSMUSG00000022537	Tmem44	16	30511855	30550842	1	1	Sufficient replicates	-1.33276	-0.414413	6.9075	0.000523836	0.0139994
ENSMUSG00000061702	Tmem91	7	25669139	25675166	1	1	Sufficient replicates	1.60752	0.684841	2.9739	0.000748386	0.0177469
ENSMUSG00000030306	Tmtc1	6	148232430	148444389	1	1	Sufficient replicates	-1.33524	-0.417098	6.74405	0.0015648	0.0295354
ENSMUSG00000074345	Tnfaip8l3	9	54025606	54068411	1	1	Sufficient replicates	1.65554	0.727302	2.54641	0.00334629	0.048756
ENSMUSG00000028602	Tnfrsf8	4	145267137	145315164	1	1	Sufficient replicates	2.91043	1.54123	1.44741	0.000681067	0.0167536
ENSMUSG00000039304	Tnfsf10	3	27317028	27342427	1	1	Sufficient replicates	-1.93661	-0.953533	1.85642	0.00333855	0.0486902
ENSMUSG00000026414	Tnnt2	1	135836354	135852260	1	1	Sufficient replicates	1.84959	0.887205	2.96904	1.27053e-05	0.00108771
ENSMUSG00000018322	Tomm34	2	164053540	164071169	1	1	Sufficient replicates	1.20201	0.265453	6.21133	0.00239255	0.0387746
ENSMUSG00000006764	Tph2	10	115078641	115185022	1	1	Sufficient replicates	-3.21816	-1.68624	0.185319	3.61705e-05	0.00228371
ENSMUSG00000029735	Tpk1	6	43345001	43666278	1	1	Sufficient replicates	-1.65808	-0.72951	1.39289	0.00224965	0.0374894
ENSMUSG00000014846	Tppp3	8	105467493	105471526	1	1	Sufficient replicates	1.69229	0.758975	4.07364	0.000223826	0.00763882
ENSMUSG00000021277	Traf3	12	111166370	111267153	1	1	Sufficient replicates	1.30895	0.388409	6.11047	0.000269557	0.00892755
ENSMUSG00000032586	Traip	9	107950963	107972268	1	1	Sufficient replicates	1.92677	0.946181	3.27531	7.15382e-05	0.00354827
ENSMUSG00000005892	Trh	6	92242061	92244650	1	1	Sufficient replicates	14.594	3.8673	1.46227	8.52321e-06	0.000807202
ENSMUSG00000050663	Trhde	10	114398823	114802307	1	1	Sufficient replicates	-1.76971	-0.82351	5.24368	3.2255e-05	0.00208872
ENSMUSG00000038760	Trhr	15	44196135	44235912	1	1	Sufficient replicates	4.92075	2.29888	1.73762	0.000199383	0.0071256
ENSMUSG00000019792	Trmt11	10	30534225	30600749	1	1	Sufficient replicates	-1.3783	-0.462892	2.8582	0.0023239	0.0382346
ENSMUSG00000068735	Trp53i11	2	93187548	93201759	1	1	Sufficient replicates	1.92389	0.944023	5.94036	8.77604e-06	0.000825983
ENSMUSG00000027716	Trpc3	3	36620482	36690167	1	1	Sufficient replicates	-1.48463	-0.570103	4.40119	0.000786719	0.0183685
ENSMUSG00000038260	Trpm4	7	45303155	45333780	1	1	Sufficient replicates	-1.44101	-0.527078	3.93631	0.000740295	0.0176561
ENSMUSG00000038679	Trps1	15	50654752	50890463	1	1	Sufficient replicates	-1.41832	-0.504183	4.72132	0.000743391	0.0176561
ENSMUSG00000047907	Tshz2	2	169633013	170071816	1	1	Sufficient replicates	-2.95971	-1.56546	6.25308	0.000940438	0.020834
ENSMUSG00000021217	Tshz3	7	36698118	36773553	1	1	Sufficient replicates	-1.39603	-0.481331	5.21979	0.000797524	0.0185031
ENSMUSG00000030351	Tspan11	6	127887589	127953031	1	1	Sufficient replicates	-3.74742	-1.9059	1.81115	1.39474e-05	0.00116123
ENSMUSG00000030352	Tspan9	6	127961396	128143594	1	1	Sufficient replicates	-1.29861	-0.376966	5.04908	0.00151742	0.0290688
ENSMUSG00000041278	Ttc1	11	43729512	43748008	1	1	Sufficient replicates	1.28439	0.361083	5.11003	0.000431185	0.0125891
ENSMUSG00000024424	Ttc39c	18	12599926	12737050	1	1	Sufficient replicates	1.41278	0.498538	3.91864	0.00245205	0.0393601
ENSMUSG00000058672	Tubb2a	13	34074301	34078008	1	1	Sufficient replicates	1.35627	0.439646	8.34577	0.000839557	0.0191706
ENSMUSG00000032175	Tyk2	9	21104069	21127346	1	1	Sufficient replicates	1.29762	0.375868	4.08147	0.0026549	0.0419497
ENSMUSG00000050628	Ubald2	11	116434094	116439077	1	1	Sufficient replicates	1.34762	0.43041	3.99642	0.00240085	0.0388261
ENSMUSG00000009293	Ube2g2	10	77622275	77645993	1	1	Sufficient replicates	1.30339	0.382272	4.94264	0.000375868	0.0113074
ENSMUSG00000029223	Uchl1	5	66676098	66687231	1	1	Sufficient replicates	1.34715	0.429911	8.34465	0.00017865	0.0066513
ENSMUSG00000033685	Ucp2	7	100493337	100502020	1	1	Sufficient replicates	1.88035	0.910999	3.71943	5.14824e-06	0.000553271
ENSMUSG00000042104	Uggt2	14	118985039	119099430	1	1	Sufficient replicates	-1.3616	-0.445306	5.72967	0.000550831	0.0145667
ENSMUSG00000022814	Umps	16	33954782	33967038	1	1	Sufficient replicates	1.34784	0.430645	3.8531	0.00118886	0.0243772
ENSMUSG00000025876	Unc5a	13	54949411	55006018	1	1	Sufficient replicates	1.58627	0.66564	6.40213	1.64098e-05	0.00130187
ENSMUSG00000049436	Upk1b	16	38773184	38800203	1	1	Sufficient replicates	2.1102	1.07738	0.679803	0.000777033	0.0181984
ENSMUSG00000053483	Usp21	1	171281945	171287991	1	1	Sufficient replicates	1.28907	0.366328	5.0606	0.000215852	0.00750186
ENSMUSG00000032267	Usp28	9	48985385	49042517	1	1	Sufficient replicates	-1.29646	-0.374574	5.26189	0.000709929	0.0172397
ENSMUSG00000020905	Usp43	11	67854523	67922153	1	1	Sufficient replicates	-2.79577	-1.48325	1.85845	1.26605e-06	0.000204089
ENSMUSG00000039046	Usp6nl	2	6322667	6446390	1	1	Sufficient replicates	-1.24588	-0.31716	4.89317	0.00206884	0.0357628
ENSMUSG00000019820	Utrn	10	12382188	12861735	1	1	Sufficient replicates	-1.24541	-0.316622	6.67232	0.00287782	0.0443277
ENSMUSG00000037355	Uvssa	5	33378549	33419754	1	1	Sufficient replicates	-1.43627	-0.52233	4.22744	0.000477457	0.0133
ENSMUSG00000034993	Vat1	11	101458745	101466230	1	1	Sufficient replicates	1.63954	0.713289	4.90582	6.48072e-08	2.24266e-05
ENSMUSG00000031520	Vegfc	8	54077532	54186454	1	1	Sufficient replicates	-1.64952	-0.722047	1.51153	0.00106014	0.0226577
ENSMUSG00000037428	Vgf	5	137026392	137033351	1	1	Sufficient replicates	1.32728	0.408476	7.64859	0.0021537	0.036423
ENSMUSG00000070601	Vmn2r84	10	130385316	130394241	1	1	Sufficient replicates	-1.92281	-0.943213	1.92322	0.000523674	0.0139994
ENSMUSG00000091511	Vmn2r87	10	130471332	130497379	1	1	Sufficient replicates	-2.26033	-1.17653	1.05588	4.64007e-06	0.000532658
ENSMUSG00000037646	Vps13b	15	35371546	35931228	1	1	Sufficient replicates	-1.28705	-0.364068	6.4937	0.000113921	0.00476865
ENSMUSG00000001943	Vsig2	9	37539255	37544205	1	1	Sufficient replicates	-2.03136	-1.02245	1.43843	0.000661887	0.0164419
ENSMUSG00000039257	Vstm2b	7	40899215	40930594	1	1	Sufficient replicates	1.41869	0.50456	4.43633	0.00196961	0.0345304
ENSMUSG00000042116	Vwa1	4	155768149	155774698	1	1	Sufficient replicates	1.42258	0.508515	4.78236	1.16278e-05	0.00101847
ENSMUSG00000037890	Wdr19	5	65199696	65260415	1	1	Sufficient replicates	-1.3821	-0.466861	4.32968	7.44271e-05	0.00364982
ENSMUSG00000066357	Wdr6	9	108572313	108578670	1	1	Sufficient replicates	1.75054	0.807797	6.66438	0.000496994	0.0135938
ENSMUSG00000037622	Wdtc1	4	133292459	133353481	1	1	Sufficient replicates	1.26041	0.333891	5.91712	0.000840051	0.0191706
ENSMUSG00000044177	Wfikkn2	11	94235956	94246005	1	1	Sufficient replicates	-3.49307	-1.8045	-0.29904	0.000942035	0.0208389
ENSMUSG00000039474	Wfs1	5	36966104	36988982	1	1	Sufficient replicates	1.96077	0.971421	6.11206	0.000280031	0.00914506
ENSMUSG00000086040	Wipf3	6	54429603	54503768	1	1	Sufficient replicates	1.67358	0.742935	7.18536	1.04459e-06	0.000173942
ENSMUSG00000022996	Wnt10b	15	98771753	98778150	1	1	Sufficient replicates	1.9515	0.964584	0.754951	0.00313002	0.0470527
ENSMUSG00000000126	Wnt9a	11	59306928	59333552	1	1	Sufficient replicates	-1.85429	-0.890864	3.89221	5.63767e-06	0.000593248
ENSMUSG00000020484	Xbp1	11	5520659	5525893	1	1	Sufficient replicates	1.48787	0.573253	6.47181	8.70056e-09	4.39465e-06
ENSMUSG00000024066	Xdh	17	73883908	73950182	1	1	Sufficient replicates	2.22076	1.15105	3.79553	8.47171e-07	0.00015468
ENSMUSG00000042631	Xkr7	2	153031852	153055775	1	1	Sufficient replicates	-1.81407	-0.859228	1.08882	0.00209627	0.0359903
ENSMUSG00000032410	Xrn1	9	95954760	96057803	1	1	Sufficient replicates	-1.30643	-0.385631	4.34722	0.00235584	0.0385476
ENSMUSG00000033454	Zbtb1	12	76370266	76396950	1	1	Sufficient replicates	-1.38188	-0.466637	4.89993	9.5062e-05	0.00429729
ENSMUSG00000069114	Zbtb10	3	9250602	9285333	1	1	Sufficient replicates	-1.70315	-0.768208	3.55028	1.93316e-06	0.000291573
ENSMUSG00000068966	Zbtb34	2	33406108	33431324	1	1	Sufficient replicates	-1.33716	-0.419171	4.2633	0.000792057	0.0184243
ENSMUSG00000043467	Zbtb37	1	161008794	161034849	1	1	Sufficient replicates	-1.56964	-0.650435	2.59567	0.00186863	0.0335888
ENSMUSG00000060862	Zbtb40	4	136979732	137048801	1	1	Sufficient replicates	1.70723	0.771658	4.12883	3.64214e-06	0.000456111
ENSMUSG00000042851	Zc3h6	2	128967402	129018563	1	1	Sufficient replicates	-1.36628	-0.450253	4.33408	0.000448961	0.0128361
ENSMUSG00000034610	Zcchc11	4	108459426	108559421	1	1	Sufficient replicates	-1.29715	-0.375344	5.56853	0.000379128	0.0113374
ENSMUSG00000036699	Zcchc12	X	36195904	36199158	1	1	Sufficient replicates	2.25513	1.17321	5.03338	0.000320534	0.0100978
ENSMUSG00000038866	Zcchc2	1	105990406	106034074	1	1	Sufficient replicates	-1.26202	-0.335739	5.26052	0.00171535	0.0315446
ENSMUSG00000034265	Zdhhc14	17	5492600	5753891	1	1	Sufficient replicates	1.70339	0.768413	4.71455	1.02579e-08	4.66001e-06
ENSMUSG00000031823	Zdhhc7	8	120081095	120101482	1	1	Sufficient replicates	1.28697	0.363974	4.74505	0.00318814	0.0473073
ENSMUSG00000044477	Zfand3	17	30005087	30210019	1	1	Sufficient replicates	1.30237	0.381143	5.56712	4.01932e-05	0.00243393
ENSMUSG00000006720	Zfp184	13	21945094	21960779	1	1	Sufficient replicates	-1.82167	-0.865262	1.68866	0.00145124	0.0280493
ENSMUSG00000015597	Zfp318	17	46383731	46420920	1	1	Sufficient replicates	-1.24597	-0.317269	6.06911	0.000400668	0.0118349
ENSMUSG00000021481	Zfp346	13	55105311	55134825	1	1	Sufficient replicates	1.25824	0.331404	5.04496	0.00126414	0.0256777
ENSMUSG00000055560	Zfp459	13	67405722	67421418	1	1	Sufficient replicates	-1.99229	-0.994429	1.69346	1.25437e-05	0.00107997
ENSMUSG00000078779	Zfp59	7	27842855	27855086	1	1	Sufficient replicates	-1.56224	-0.643616	1.60184	0.00154385	0.029279
ENSMUSG00000066797	Zfp648	1	154201187	154205689	1	1	Sufficient replicates	-2.49492	-1.319	0.633258	0.000137403	0.00546474
ENSMUSG00000025529	Zfp711	X	112600526	112635070	1	1	Sufficient replicates	-1.44948	-0.535532	4.22758	0.000108608	0.00467537
ENSMUSG00000050600	Zfp831	2	174643534	174710832	1	1	Sufficient replicates	1.57471	0.65509	4.91877	6.33977e-06	0.000636202
ENSMUSG00000031374	Zfp92	X	73411096	73428385	1	1	Sufficient replicates	1.65174	0.723984	1.83157	0.00235542	0.0385476
ENSMUSG00000059423	Zfp933	4	147822986	147848366	1	1	Sufficient replicates	1.34349	0.425985	4.3438	0.000205416	0.00728374
ENSMUSG00000055228	Zfp935	13	62454323	62466709	1	1	Sufficient replicates	-1.5494	-0.63171	2.12542	0.000711537	0.0172511
ENSMUSG00000059142	Zfp945	17	22846697	22867134	1	1	Sufficient replicates	-1.35335	-0.436535	4.91726	0.000659852	0.0164183
ENSMUSG00000067931	Zfp948	17	21567046	21588697	1	1	Sufficient replicates	-1.42282	-0.508754	4.23177	0.00196557	0.0345304
ENSMUSG00000021706	Zfyve16	13	92487108	92530868	1	1	Sufficient replicates	-1.26008	-0.33351	4.84719	0.00171456	0.0315446
ENSMUSG00000051278	Zgrf1	3	127553489	127618021	1	1	Sufficient replicates	-1.4187	-0.504566	3.24671	0.00123654	0.0252525
ENSMUSG00000002266	Zim1	7	6675443	6696450	1	1	Sufficient replicates	2.90966	1.54085	1.30911	0.000176447	0.00662679
ENSMUSG00000020472	Zkscan17	11	59485520	59526751	1	1	Sufficient replicates	-1.42906	-0.515066	4.05287	7.6454e-05	0.00371316
ENSMUSG00000030757	Zkscan2	7	123479516	123500449	1	1	Sufficient replicates	-1.65398	-0.72594	4.48254	1.71278e-05	0.00133782
ENSMUSG00000037492	Zmat4	8	23636019	24156585	1	1	Sufficient replicates	-1.70063	-0.766072	6.10332	3.25246e-07	7.81577e-05
ENSMUSG00000007817	Zmiz1	14	25459185	25666743	1	1	Sufficient replicates	1.45238	0.538415	7.24752	4.10569e-05	0.00246879
ENSMUSG00000096603	#N/A	#N/A	#N/A	#N/A	1	1	Sufficient replicates	2.18039	1.12459	2.7478	6.88519e-08	2.31847e-05
ENSMUSG00000073617	#N/A	#N/A	#N/A	#N/A	1	1	Sufficient replicates	1.40158	0.487054	4.62539	5.13286e-05	0.0028283
ENSMUSG00000026464	#N/A	#N/A	#N/A	#N/A	1	1	Sufficient replicates	1.3323	0.413914	6.34392	1.65772e-06	0.00025632
ENSMUSG00000037513	#N/A	#N/A	#N/A	#N/A	1	1	Sufficient replicates	1.28914	0.36641	6.09127	0.000886832	0.0199379
ENSMUSG00000095375	#N/A	#N/A	#N/A	#N/A	1	1	Sufficient replicates	-1.46659	-0.552469	6.39187	0.00191498	0.0339785
ENSMUSG00000090425	#N/A	#N/A	#N/A	#N/A	1	1	Sufficient replicates	-1.79181	-0.841414	3.19662	0.00153195	0.0291263
