# Supplementary material for: APOE Stabilization by Exercise Prevents Aging Neurovascular Dysfunction and Complement Induction
Source: PLoS Biol. 2015 Oct 29;13(10):e1002279. doi: 10.1371/journal.pbio.1002279 (PMC4626092; doi:10.1371/journal.pbio.1002279)
Supplement: S2 Table — (XLSX) [file pbio.1002279.s014.xlsx]

## Sheet: HP - region 2
GID	Gene Name	KEGG color	Chr	Start	End	Counts.pos	Counts.neg	FLAG	FC	logFC_21_mnths_vs_4_mnths	logCPM	PValue	FDR
ENSMUSG00000007877	Tcap	red	11	98383811	98384953	1	0.5	Sufficient replicates	23.4285	4.55019	-0.51759	5.21742e-07	0.000165073
ENSMUSG00000085007	Gm11549	red	3	36515057	36521813	1	1	Sufficient replicates	21.8481	4.44944	2.78479	0.000507435	0.0224306
ENSMUSG00000026822	Lcn2	red	2	32384633	32387797	1	0.75	Sufficient replicates	20.5096	4.35823	0.196379	3.34062e-06	0.000643543
ENSMUSG00000037279	Ovol2	red	2	144305175	144332146	1	0.75	Sufficient replicates	18.3497	4.19769	0.0746482	0.00133688	0.0401939
ENSMUSG00000038331	Satb2	red	1	56793981	56978650	1	1	Sufficient replicates	15.2479	3.93054	3.35633	0.000123036	0.00991891
ENSMUSG00000068129	Cst7	red	2	150570415	150578944	1	0.75	Sufficient replicates	13.8449	3.79128	-0.817522	3.3844e-08	1.88608e-05
ENSMUSG00000030792	Dkkl1	red	7	45207525	45211883	1	1	Sufficient replicates	10.5679	3.40162	1.11768	0.000602111	0.0246597
ENSMUSG00000002831	Plin4	red	17	56100591	56109803	1	1	Sufficient replicates	9.16041	3.19541	4.68467	6.6184e-08	3.2273e-05
ENSMUSG00000032343	Impg1	red	9	80313330	80465481	1	0.5	Sufficient replicates	7.31797	2.87144	0.219165	4.71921e-05	0.00489033
ENSMUSG00000037095	Lrg1	red	17	56119680	56121946	1	1	Sufficient replicates	7.07454	2.82264	0.199235	5.28944e-07	0.000165073
ENSMUSG00000030789	Itgax	red	7	128129547	128150656	1	1	Sufficient replicates	7.04828	2.81727	0.082409	3.87081e-10	4.31429e-07
ENSMUSG00000026315	Serpinb8	red	1	107590006	107610484	1	1	Sufficient replicates	6.99673	2.80668	1.33428	0.000568535	0.0240323
ENSMUSG00000035033	Tbr1	red	2	61802930	61814114	1	1	Sufficient replicates	6.78156	2.76162	4.72488	0.000895181	0.0326332
ENSMUSG00000028971	Cort	red	4	149125034	149126763	1	0.75	Sufficient replicates	6.64071	2.73134	-0.402545	0.00200114	0.049252
ENSMUSG00000046764	A530053G22Rik	red	6	60396349	60403698	1	1	Sufficient replicates	6.35402	2.66767	-0.455616	2.35618e-06	0.000510637
ENSMUSG00000051985	Igfn1	red	1	135953578	136006342	1	1	Sufficient replicates	6.18	2.62761	2.88655	0.00142308	0.0415132
ENSMUSG00000031382	Asb11	red	X	164436994	164459170	1	1	Sufficient replicates	6.17828	2.6272	0.951777	0.000286329	0.0154065
ENSMUSG00000037579	Kcnh3	red	15	99224976	99242817	1	1	Sufficient replicates	5.5832	2.48109	5.32006	0.000310945	0.0162274
ENSMUSG00000004707	Ly9	red	1	171588624	171607410	1	1	Sufficient replicates	5.57704	2.4795	-0.0395856	1.08243e-07	4.69174e-05
ENSMUSG00000050370	Ch25h	red	19	34473786	34475135	1	1	Sufficient replicates	5.31956	2.41131	0.0833297	5.29792e-05	0.00533347
ENSMUSG00000068117	Mei1	red	15	82069997	82126811	1	1	Sufficient replicates	5.31261	2.40942	0.608256	0.00203426	0.0497533
ENSMUSG00000053175	Bcl3	red	7	19808462	19822770	1	1	Sufficient replicates	5.29818	2.4055	-0.260334	9.3094e-07	0.000254849
ENSMUSG00000035355	Kcnh4	red	11	100740376	100759942	1	1	Sufficient replicates	5.11345	2.3543	3.17798	0.000185843	0.0124459
ENSMUSG00000061086	Myl4	red	11	104550663	104595753	1	1	Sufficient replicates	5.02903	2.33028	1.61062	0.00117205	0.0370968
ENSMUSG00000079293	Clec7a	red	6	129461591	129472777	1	1	Sufficient replicates	4.95846	2.30989	0.525101	7.63321e-08	3.60935e-05
ENSMUSG00000073418	C4b	red	17	34728380	34743882	1	1	Sufficient replicates	4.63069	2.21123	6.46723	5.58703e-36	8.718e-32
ENSMUSG00000066687	Zbtb16	red	9	48654311	48835945	1	1	Sufficient replicates	4.61901	2.20758	4.79197	2.90041e-06	0.00060344
ENSMUSG00000037708	BC061194	red	2	18699023	18750413	1	1	Sufficient replicates	4.61172	2.20531	0.442634	6.43336e-05	0.00601846
ENSMUSG00000033730	Egr3	red	14	70077445	70080157	1	1	Sufficient replicates	4.4382	2.14997	4.05248	0.000278643	0.015235
ENSMUSG00000043439	E130012A19Rik	red	11	97627389	97629702	1	1	Sufficient replicates	4.43454	2.14878	4.16715	1.50423e-05	0.00202345
ENSMUSG00000034427	Myo15b	red	11	115861612	115892603	1	1	Sufficient replicates	4.41144	2.14125	-0.554639	0.00198229	0.049252
ENSMUSG00000044719	E230025N22Rik	red	18	36684923	36695925	1	1	Sufficient replicates	4.35802	2.12367	-0.214877	0.000944601	0.033423
ENSMUSG00000090291	Lrrc10b	red	19	10455371	10457447	1	1	Sufficient replicates	4.30923	2.10743	4.96653	0.00101022	0.0346297
ENSMUSG00000022237	Ankrd33b	red	15	31291479	31367759	1	1	Sufficient replicates	4.30552	2.10619	5.26243	0.00124983	0.0386185
ENSMUSG00000056023	Gm9989	red	3	81921268	81924463	1	1	Sufficient replicates	4.22612	2.07933	-0.286508	0.00141934	0.0415132
ENSMUSG00000092490	Gm20482	red	7	8855847	8862851	1	1	Sufficient replicates	4.17717	2.06252	0.20673	9.8447e-06	0.00146302
ENSMUSG00000023046	Igfbp6	red	15	102144362	102149511	1	1	Sufficient replicates	4.12637	2.04487	2.76384	0.00022433	0.0138907
ENSMUSG00000044216	Kcnj4	red	15	79483718	79505241	1	1	Sufficient replicates	4.10774	2.03834	5.09764	0.00102411	0.0348153
ENSMUSG00000022342	Kcnv1	red	15	45106284	45114934	1	1	Sufficient replicates	4.04046	2.01452	4.80348	0.00177691	0.0465997
ENSMUSG00000053310	Nrgn	red	9	37544492	37552904	1	1	Sufficient replicates	3.96357	1.9868	7.81264	0.00145405	0.0419453
ENSMUSG00000090877	Hspa1b	red	17	34956436	34959238	1	1	Sufficient replicates	3.96124	1.98595	3.76023	4.16391e-07	0.000145814
ENSMUSG00000087202	Gm15813	red	13	43117673	43125717	1	1	Sufficient replicates	3.87289	1.95341	-0.392341	0.00179621	0.0469481
ENSMUSG00000029819	Npy	red	6	49822710	49829507	1	1	Sufficient replicates	3.85924	1.94832	4.07189	9.26698e-05	0.00802374
ENSMUSG00000061718	Ppp1r1b	red	11	98348404	98357796	1	1	Sufficient replicates	3.82351	1.9349	7.66801	0.000897361	0.0326332
ENSMUSG00000046215	Rprml	red	11	103649570	103650579	1	1	Sufficient replicates	3.77989	1.91835	3.32711	0.00124295	0.038482
ENSMUSG00000032690	Oas2	red	5	120730333	120749853	1	1	Sufficient replicates	3.77149	1.91514	0.79556	1.86855e-06	0.000435177
ENSMUSG00000044534	Ackr2	red	9	121898464	121911064	1	1	Sufficient replicates	3.72299	1.89646	0.235625	0.00186754	0.0477722
ENSMUSG00000022602	Arc	red	15	74669083	74672570	1	1	Sufficient replicates	3.69128	1.88412	6.55397	0.000122722	0.00991891
ENSMUSG00000061462	Obscn	red	11	58994256	59136402	1	1	Sufficient replicates	3.67086	1.87612	2.40987	2.43683e-06	0.000513843
ENSMUSG00000069917	Hba-a2	red	11	32296489	32297298	1	1	Sufficient replicates	3.63099	1.86036	4.4696	0.000134474	0.010356
ENSMUSG00000020912	Krt12	red	11	99415666	99422259	1	1	Sufficient replicates	3.58025	1.84006	1.70205	6.03767e-05	0.00583346
ENSMUSG00000023067	Cdkn1a	red	17	29090979	29100722	1	1	Sufficient replicates	3.54387	1.82533	3.6797	2.43791e-13	1.90206e-09
ENSMUSG00000074796	Slc4a11	red	2	130684113	130697519	1	1	Sufficient replicates	3.52048	1.81577	1.34272	0.000751093	0.029082
ENSMUSG00000004328	Hif3a	red	7	17031507	17062427	1	1	Sufficient replicates	3.5151	1.81356	3.68998	2.22277e-06	0.000502668
ENSMUSG00000079434	Neu2	red	1	87509889	87597845	1	1	Sufficient replicates	3.4998	1.80727	1.10276	0.00033349	0.0171177
ENSMUSG00000060962	Dmkn	red	7	30763756	30781063	1	1	Sufficient replicates	3.46486	1.7928	1.17675	0.000268746	0.015211
ENSMUSG00000052305	Hbb-bs	red	7	103826534	103828096	1	1	Sufficient replicates	3.44692	1.78531	4.90689	0.000575468	0.0242038
ENSMUSG00000073489	Ifi204	red	1	173747293	173766876	1	1	Sufficient replicates	3.41025	1.76988	-0.555722	0.000486632	0.021883
ENSMUSG00000040170	Fmo2	red	1	162874317	162898726	1	1	Sufficient replicates	3.39282	1.76248	2.36319	1.75504e-09	1.52142e-06
ENSMUSG00000037148	Arhgap10	red	8	77250366	77517907	1	1	Sufficient replicates	3.39009	1.76132	3.24387	7.05895e-05	0.00647929
ENSMUSG00000027270	Lamp5	red	2	136052239	136069917	1	1	Sufficient replicates	3.33924	1.73952	5.60657	0.000486108	0.021883
ENSMUSG00000028862	Map3k6	red	4	133240818	133252929	1	1	Sufficient replicates	3.33286	1.73676	2.34834	6.73429e-09	4.20328e-06
ENSMUSG00000046223	Plaur	red	7	24462500	24475873	1	1	Sufficient replicates	3.31277	1.72804	-0.249083	0.000109093	0.0091521
ENSMUSG00000025372	Baiap2	red	11	119942763	120006782	1	1	Sufficient replicates	3.30294	1.72375	7.05788	3.09325e-05	0.00357534
ENSMUSG00000040495	Chrm4	red	2	91927249	91928688	1	1	Sufficient replicates	3.28624	1.71644	4.05631	0.001359	0.040496
ENSMUSG00000025270	Alas2	red	X	150547375	150570638	1	1	Sufficient replicates	3.23529	1.6939	0.68082	0.00173526	0.0463552
ENSMUSG00000007207	Stx1a	red	5	135023482	135051100	1	1	Sufficient replicates	3.19594	1.67624	5.78642	0.000846191	0.031512
ENSMUSG00000061132	Blnk	red	19	40928927	40994535	1	1	Sufficient replicates	3.18605	1.67177	1.6349	1.02515e-05	0.00146757
ENSMUSG00000030898	Cckbr	red	7	105425817	105470898	1	1	Sufficient replicates	3.13779	1.64975	3.78015	0.000111604	0.00926312
ENSMUSG00000085565	Gm15721	red	5	147949882	147957166	1	1	Sufficient replicates	3.12972	1.64603	0.714301	0.000206478	0.0132608
ENSMUSG00000024066	Xdh	red	17	73883908	73950182	1	1	Sufficient replicates	3.10901	1.63645	4.05438	2.34091e-12	1.16448e-08
ENSMUSG00000000682	Cd52	red	4	134082448	134095082	1	1	Sufficient replicates	3.08703	1.62622	0.300693	8.76161e-06	0.00136716
ENSMUSG00000015843	Rxrg	red	1	167598384	167639623	1	1	Sufficient replicates	3.06739	1.61701	4.03229	0.00143484	0.0415978
ENSMUSG00000069919	Hba-a1	red	11	32283511	32284465	1	1	Sufficient replicates	3.02733	1.59805	4.13762	0.00157528	0.0434289
ENSMUSG00000021903	Galnt15	red	14	32028989	32062197	1	1	Sufficient replicates	2.99383	1.58199	3.22651	2.90225e-11	5.66084e-08
ENSMUSG00000022947	Cbr3	red	16	93683215	93690990	1	1	Sufficient replicates	2.98568	1.57806	2.305	6.04338e-05	0.00583346
ENSMUSG00000056708	Ier5	red	1	155096361	155099636	1	1	Sufficient replicates	2.9712	1.57105	5.17914	0.000268415	0.015211
ENSMUSG00000040164	Kcns1	red	2	164163619	164171113	1	1	Sufficient replicates	2.96848	1.56972	2.91352	0.00205854	0.0499131
ENSMUSG00000043079	Synpo	red	18	60593973	60660142	1	1	Sufficient replicates	2.96295	1.56703	6.28183	0.000243615	0.0143991
ENSMUSG00000031283	Chrdl1	red	X	143285674	143394262	1	1	Sufficient replicates	2.9608	1.56599	2.91475	0.000340399	0.0173581
ENSMUSG00000084890	A830036E02Rik	red	11	99416956	99425497	1	1	Sufficient replicates	2.94002	1.55583	4.83804	0.000321208	0.0167071
ENSMUSG00000007617	Homer1	red	13	93303757	93404129	1	1	Sufficient replicates	2.92512	1.5485	6.93066	0.000220724	0.0137218
ENSMUSG00000018648	Dusp14	red	11	84048041	84069261	1	1	Sufficient replicates	2.88585	1.529	4.52863	2.6124e-05	0.00320975
ENSMUSG00000026259	Ngef	red	1	87476834	87573870	1	1	Sufficient replicates	2.88015	1.52614	7.22882	0.000131262	0.0102421
ENSMUSG00000000531	Grasp	red	15	101224207	101232755	1	1	Sufficient replicates	2.86576	1.51892	3.73129	0.000411599	0.0197012
ENSMUSG00000023868	Pde10a	red	17	8525372	8986648	1	1	Sufficient replicates	2.86509	1.51858	8.04899	0.000800107	0.030084
ENSMUSG00000024679	Ms4a6d	red	19	11586604	11604849	1	1	Sufficient replicates	2.84446	1.50815	0.284956	3.90527e-05	0.00423179
ENSMUSG00000027400	Pdyn	red	2	129686565	129699844	1	1	Sufficient replicates	2.83779	1.50477	5.04139	0.00104923	0.0355
ENSMUSG00000037731	Themis2	red	4	132781843	132796387	1	1	Sufficient replicates	2.82992	1.50076	0.48818	8.56427e-06	0.00134987
ENSMUSG00000018927	Ccl6	red	11	83587882	83593087	1	1	Sufficient replicates	2.81326	1.49224	0.805839	7.39003e-05	0.00674351
ENSMUSG00000041324	Inhba	red	13	16011851	16027211	1	1	Sufficient replicates	2.8123	1.49175	1.07653	5.54873e-06	0.000951454
ENSMUSG00000074361	C5ar2	red	7	16234585	16244154	1	1	Sufficient replicates	2.80948	1.4903	-0.371602	0.00193968	0.0485823
ENSMUSG00000027978	Prss12	red	3	123446913	123506602	1	1	Sufficient replicates	2.75043	1.45966	2.68774	0.00194945	0.0487488
ENSMUSG00000046321	Hs3st2	red	7	121392296	121501768	1	1	Sufficient replicates	2.74117	1.45479	3.81839	0.00114048	0.0365851
ENSMUSG00000024164	C3	red	17	57203970	57228136	1	1	Sufficient replicates	2.71071	1.43867	2.03705	0.000553478	0.0237049
ENSMUSG00000022769	Sdf2l1	red	16	17130138	17132383	1	1	Sufficient replicates	2.69452	1.43003	3.03405	1.44773e-10	1.96832e-07
ENSMUSG00000072620	Slfn2	red	11	83065112	83070678	1	1	Sufficient replicates	2.68818	1.42663	1.02072	3.11594e-06	0.000624627
ENSMUSG00000070637	Gm694	red	4	141432672	141436105	1	1	Sufficient replicates	2.68641	1.42568	0.65971	2.16182e-05	0.00274253
ENSMUSG00000029359	Tesc	red	5	118027743	118061878	1	1	Sufficient replicates	2.67415	1.41908	4.14316	0.000279236	0.015235
ENSMUSG00000007656	Arpp19	red	9	75037614	75060313	1	1	Sufficient replicates	2.67389	1.41894	7.55471	9.70217e-05	0.00831828
ENSMUSG00000021223	Papln	red	12	83763634	83792382	1	1	Sufficient replicates	2.66301	1.41306	2.1409	0.0015715	0.0434289
ENSMUSG00000030123	Plxnd1	red	6	115954811	115995005	1	1	Sufficient replicates	2.6363	1.39852	5.47779	0.00016814	0.0116091
ENSMUSG00000033805	Ephx4	red	5	107402736	107430035	1	1	Sufficient replicates	2.6302	1.39517	4.21455	0.00155797	0.0434289
ENSMUSG00000034472	Rasd2	red	8	75213944	75224113	1	1	Sufficient replicates	2.62552	1.3926	6.87081	0.000124279	0.00991891
ENSMUSG00000037990	Sh3rf3	red	10	58813359	59138916	1	1	Sufficient replicates	2.6067	1.38223	4.08442	5.07331e-05	0.00520816
ENSMUSG00000048644	Ctxn1	red	8	4257648	4259274	1	1	Sufficient replicates	2.59915	1.37804	6.40622	0.00196312	0.0488557
ENSMUSG00000027377	Mall	red	2	127704386	127729932	1	1	Sufficient replicates	2.58794	1.37181	0.0262977	0.000718491	0.0280574
ENSMUSG00000039714	Cplx3	red	9	57600019	57606281	1	1	Sufficient replicates	2.57523	1.3647	2.58647	0.000892802	0.032626
ENSMUSG00000007944	Ttc9b	red	7	27653915	27656208	1	1	Sufficient replicates	2.56457	1.35872	4.47949	0.00157352	0.0434289
ENSMUSG00000037679	Inf2	red	12	112588784	112615556	1	1	Sufficient replicates	2.55517	1.35342	7.03907	6.40254e-06	0.00105163
ENSMUSG00000031803	B3gnt3	red	8	71691719	71701800	1	1	Sufficient replicates	2.54149	1.34567	-0.0656489	0.00163881	0.0446283
ENSMUSG00000023800	Tiam2	red	17	3326573	3519397	1	1	Sufficient replicates	2.52993	1.3391	4.89024	0.000532622	0.0231505
ENSMUSG00000026303	Mlph	red	1	90915085	90951142	1	1	Sufficient replicates	2.526	1.33686	1.65632	5.09622e-07	0.000165073
ENSMUSG00000076617	Ighm	red	12	113418950	113422730	1	1	Sufficient replicates	2.50077	1.32237	4.16617	2.39587e-06	0.000512126
ENSMUSG00000091747	#N/A	red	#N/A	#N/A	#N/A	1	1	Sufficient replicates	2.4606	1.29901	1.26167	9.15167e-05	0.00797781
ENSMUSG00000047904	Sstr2	red	11	113619342	113626028	1	1	Sufficient replicates	2.45539	1.29595	3.20733	0.000167938	0.0116091
ENSMUSG00000015451	C4a	red	17	34809092	34823464	1	1	Sufficient replicates	2.42514	1.27807	1.68061	3.69432e-07	0.0001406
ENSMUSG00000069516	Lyz2	red	10	117277334	117282274	1	1	Sufficient replicates	2.39261	1.25858	3.7908	2.8162e-10	3.38031e-07
ENSMUSG00000050423	Ppp1r3g	red	13	35958839	35970388	1	1	Sufficient replicates	2.37349	1.24701	2.21237	0.000272697	0.015211
ENSMUSG00000051067	Lingo3	red	10	80832807	80844039	1	1	Sufficient replicates	2.35191	1.23383	4.78522	5.69562e-05	0.0056608
ENSMUSG00000022146	Osmr	red	15	6813577	6874969	1	1	Sufficient replicates	2.34737	1.23105	3.27008	2.64471e-09	1.97045e-06
ENSMUSG00000048826	Dact2	red	17	14195231	14203831	1	1	Sufficient replicates	2.34692	1.23077	4.30336	7.89207e-05	0.00715976
ENSMUSG00000074622	Mafb	red	2	160363703	160367065	1	1	Sufficient replicates	2.33964	1.22629	3.37668	2.04706e-05	0.00263987
ENSMUSG00000029436	Mmp17	red	5	129584169	129608875	1	1	Sufficient replicates	2.33646	1.22433	6.22361	0.0017765	0.0465997
ENSMUSG00000085151	1110018N20Rik	red	2	167188702	167192808	1	1	Sufficient replicates	2.33474	1.22326	1.43812	0.00108188	0.0359906
ENSMUSG00000010461	Eya4	red	10	23104168	23349895	1	1	Sufficient replicates	2.33264	1.22196	2.08466	3.04239e-05	0.00354279
ENSMUSG00000008384	Sertad1	red	7	27486910	27490316	1	1	Sufficient replicates	2.31844	1.21315	2.09489	0.000198127	0.0129898
ENSMUSG00000017493	Igfbp4	red	11	99041244	99054392	1	1	Sufficient replicates	2.30611	1.20546	4.85369	0.00185871	0.0477083
ENSMUSG00000020227	Irak3	red	10	120141648	120202130	1	1	Sufficient replicates	2.30595	1.20536	1.31802	0.000172957	0.0118067
ENSMUSG00000055866	Per2	red	1	91415982	91459324	1	1	Sufficient replicates	2.30414	1.20423	5.32823	5.71076e-11	9.90119e-08
ENSMUSG00000053113	Socs3	red	11	117966079	117970047	1	1	Sufficient replicates	2.30355	1.20386	0.909354	0.00013539	0.010356
ENSMUSG00000036306	Lzts1	red	8	69132669	69184225	1	1	Sufficient replicates	2.30023	1.20178	5.61552	0.000846172	0.031512
ENSMUSG00000058248	Kcnh1	red	1	192190784	192510159	1	1	Sufficient replicates	2.29293	1.19719	5.43523	0.000417016	0.0198388
ENSMUSG00000029816	Gpnmb	red	6	49036518	49058182	1	1	Sufficient replicates	2.29109	1.19603	1.59174	2.33727e-06	0.000510637
ENSMUSG00000038059	Smim3	red	18	60474193	60501983	1	1	Sufficient replicates	2.28602	1.19283	2.5746	9.06518e-06	0.00140053
ENSMUSG00000021360	Gcnt2	red	13	40859768	40960891	1	1	Sufficient replicates	2.26977	1.18255	4.4734	0.000299959	0.0159098
ENSMUSG00000050511	Oprd1	red	4	132110726	132144486	1	1	Sufficient replicates	2.25636	1.174	3.43042	0.000325392	0.0168318
ENSMUSG00000052142	Rasal3	red	17	32390659	32403583	1	1	Sufficient replicates	2.2436	1.16581	1.93394	1.13126e-06	0.000293108
ENSMUSG00000032402	Smad3	red	9	63646767	63757994	1	1	Sufficient replicates	2.24192	1.16473	5.43676	0.000304928	0.0159668
ENSMUSG00000015947	Fcgr1	red	3	96282909	96293969	1	1	Sufficient replicates	2.24169	1.16459	1.81812	4.15084e-07	0.000145814
ENSMUSG00000030653	Pde2a	red	7	101421691	101512829	1	1	Sufficient replicates	2.23559	1.16066	7.93105	0.000384959	0.0187131
ENSMUSG00000029544	Cabp1	red	5	115168689	115194381	1	1	Sufficient replicates	2.23079	1.15756	5.50254	0.00156488	0.0434289
ENSMUSG00000034936	Arl4d	red	11	101665541	101667832	1	1	Sufficient replicates	2.22618	1.15457	4.08311	0.000258193	0.0149771
ENSMUSG00000001025	S100a6	red	3	90612894	90614414	1	1	Sufficient replicates	2.2126	1.14575	3.0555	3.96354e-09	2.689e-06
ENSMUSG00000041771	Slc24a4	red	12	102128733	102267091	1	1	Sufficient replicates	2.20772	1.14256	4.33957	6.00729e-05	0.00583346
ENSMUSG00000047495	Dlgap2	red	8	14095865	14847680	1	1	Sufficient replicates	2.2003	1.1377	4.91578	0.0017557	0.0463552
ENSMUSG00000041515	Irf8	red	8	120736358	120756694	1	1	Sufficient replicates	2.20024	1.13766	2.15927	6.7964e-07	0.000196391
ENSMUSG00000034584	Exph5	red	9	53301670	53377514	1	1	Sufficient replicates	2.19421	1.1337	2.83287	0.000865221	0.0319171
ENSMUSG00000042190	Cmklr1	red	5	113612354	113650426	1	1	Sufficient replicates	2.18645	1.12859	1.49948	4.73237e-05	0.00489033
ENSMUSG00000007682	Dio2	red	12	90724554	90738438	1	1	Sufficient replicates	2.17984	1.12422	6.00242	1.12147e-06	0.000293108
ENSMUSG00000055805	Fmnl1	red	11	103171107	103198901	1	1	Sufficient replicates	2.174	1.12035	5.88416	0.000557529	0.0237049
ENSMUSG00000059498	Fcgr3	red	1	171051174	171064935	1	1	Sufficient replicates	2.17387	1.12027	3.61779	1.49524e-09	1.37246e-06
ENSMUSG00000037126	Psd	red	19	46312087	46327156	1	1	Sufficient replicates	2.17382	1.12024	7.22711	0.000642668	0.0257794
ENSMUSG00000074151	Nlrc5	red	8	94472763	94527272	1	1	Sufficient replicates	2.16863	1.11678	1.11678	0.00187666	0.047927
ENSMUSG00000039405	Prss23	red	7	89507785	89517586	1	1	Sufficient replicates	2.16353	1.11339	3.5013	0.0011174	0.036477
ENSMUSG00000019997	Ctgf	red	10	24595442	24598683	1	1	Sufficient replicates	2.15917	1.11048	3.86917	4.00036e-06	0.000727285
ENSMUSG00000002897	Il17ra	red	6	120463197	120483727	1	1	Sufficient replicates	2.15693	1.10898	3.50832	1.10186e-05	0.00156304
ENSMUSG00000054728	Phactr1	red	13	42680623	43138526	1	1	Sufficient replicates	2.15449	1.10734	8.16636	0.000940614	0.033423
ENSMUSG00000024990	Rbp4	red	19	38116620	38125321	1	1	Sufficient replicates	2.15424	1.10718	2.32888	0.000551915	0.0237049
ENSMUSG00000024222	Fkbp5	red	17	28399095	28517524	1	1	Sufficient replicates	2.1368	1.09545	5.17826	3.60067e-08	1.93741e-05
ENSMUSG00000082286	Pisd-ps1	red	11	3125904	3131004	1	1	Sufficient replicates	2.13232	1.09243	6.74354	3.60791e-06	0.000678287
ENSMUSG00000014361	Mertk	red	2	128698956	128802894	1	1	Sufficient replicates	2.13013	1.09094	5.27501	4.73563e-10	4.92631e-07
ENSMUSG00000033777	Tlr13	red	X	106143204	106160493	1	1	Sufficient replicates	2.12518	1.08758	1.74608	5.81122e-05	0.00573913
ENSMUSG00000044583	Tlr7	red	X	167304929	167330558	1	1	Sufficient replicates	2.1167	1.08182	2.10273	6.08325e-05	0.00583346
ENSMUSG00000037703	Lzts3	red	2	130632839	130642803	1	1	Sufficient replicates	2.10979	1.0771	7.10776	3.83052e-05	0.00417982
ENSMUSG00000018774	Cd68	red	11	69664213	69666153	1	1	Sufficient replicates	2.10945	1.07687	2.7503	5.0511e-06	0.000885588
ENSMUSG00000026380	Tfcp2l1	red	1	118627945	118685168	1	1	Sufficient replicates	2.10518	1.07394	2.45151	0.00154839	0.0434289
ENSMUSG00000030124	Lag3	red	6	124904361	124911705	1	1	Sufficient replicates	2.09984	1.07028	2.49198	1.94137e-06	0.000445487
ENSMUSG00000045318	Adra2c	red	5	35278566	35281761	1	1	Sufficient replicates	2.09955	1.07008	3.84261	0.00175501	0.0463552
ENSMUSG00000045314	Sowahb	red	5	93041123	93045022	1	1	Sufficient replicates	2.097	1.06833	3.47283	0.00157354	0.0434289
ENSMUSG00000015950	Ncf1	red	5	134220053	134229625	1	1	Sufficient replicates	2.08336	1.05891	2.81297	4.2051e-07	0.000145814
ENSMUSG00000030579	Tyrobp	red	7	30413788	30417577	1	1	Sufficient replicates	2.0809	1.0572	3.2233	5.53508e-07	0.000169352
ENSMUSG00000018819	Lsp1	red	7	142460809	142494867	1	1	Sufficient replicates	2.07994	1.05654	1.86589	1.88977e-05	0.00249897
ENSMUSG00000026077	Npas2	red	1	39193731	39363234	1	1	Sufficient replicates	2.07606	1.05385	4.69694	0.000294789	0.0157798
ENSMUSG00000051439	Cd14	red	18	36725074	36726736	1	1	Sufficient replicates	2.06343	1.04504	1.20342	0.000766822	0.0294811
ENSMUSG00000023272	Creld2	red	15	88819646	88826681	1	1	Sufficient replicates	2.05425	1.03861	3.50214	7.17285e-10	6.99532e-07
ENSMUSG00000034997	Htr2a	red	14	74640840	74706859	1	1	Sufficient replicates	2.05367	1.0382	3.36474	0.000103492	0.00877659
ENSMUSG00000031971	Ccsap	red	8	123840831	123860209	1	1	Sufficient replicates	2.05351	1.03809	4.71067	0.00185513	0.0477083
ENSMUSG00000003352	Cacnb3	red	15	98632220	98644530	1	1	Sufficient replicates	2.05297	1.03771	6.54532	0.000899733	0.0326332
ENSMUSG00000027298	Tyro3	red	2	119797733	119818104	1	1	Sufficient replicates	2.04931	1.03514	6.86277	3.67942e-05	0.00410098
ENSMUSG00000025738	Fbxl16	red	17	25809085	25821244	1	1	Sufficient replicates	2.04438	1.03166	8.91143	0.000869101	0.0319846
ENSMUSG00000015143	Actn1	red	12	80167542	80260371	1	1	Sufficient replicates	2.04115	1.02938	5.87648	1.98447e-05	0.00260216
ENSMUSG00000006356	Crip2	red	12	113140236	113145504	1	1	Sufficient replicates	2.04059	1.02899	5.17249	6.99206e-05	0.00645587
ENSMUSG00000030102	Itpr1	red	6	108213118	108551109	1	1	Sufficient replicates	2.03432	1.02455	8.98655	0.000434642	0.0203058
ENSMUSG00000029406	Pitpnm2	red	5	124118690	124249760	1	1	Sufficient replicates	2.02924	1.02094	7.1807	0.000155419	0.0110665
ENSMUSG00000090125	Pou3f1	red	4	124656807	124660655	1	1	Sufficient replicates	2.02746	1.01967	3.77784	0.00181833	0.04721
ENSMUSG00000042700	Sipa1l1	red	12	82170016	82451782	1	1	Sufficient replicates	2.02414	1.01731	7.89355	0.00167274	0.0451582
ENSMUSG00000036896	C1qc	red	4	136889804	136893065	1	1	Sufficient replicates	2.02177	1.01562	4.86917	1.19249e-11	2.65822e-08
ENSMUSG00000048779	P2ry6	red	7	100937638	100964391	1	1	Sufficient replicates	2.02085	1.01496	0.884814	0.00146197	0.0420123
ENSMUSG00000023992	Trem2	red	17	48346401	48354147	1	1	Sufficient replicates	2.01876	1.01347	3.49484	2.76834e-07	0.000110762
ENSMUSG00000032500	Dclk3	red	9	111439081	111489608	1	1	Sufficient replicates	2.01492	1.01072	5.0244	0.00181162	0.0471378
ENSMUSG00000036273	Lrrk2	red	15	91673175	91816120	1	1	Sufficient replicates	2.01468	1.01055	5.96984	0.000339731	0.0173581
ENSMUSG00000044456	Rin3	red	12	102283048	102390855	1	1	Sufficient replicates	2.01445	1.01038	1.59453	0.000271395	0.015211
ENSMUSG00000033594	Spata2l	red	8	123232255	123236209	1	1	Sufficient replicates	2.00995	1.00716	4.58299	0.00134568	0.0402261
ENSMUSG00000047878	A4galt	red	15	83226726	83251774	1	1	Sufficient replicates	2.00097	1.0007	1.18345	0.00173766	0.0463552
ENSMUSG00000054934	Kcnmb4	red	10	116417861	116473878	1	1	Sufficient replicates	1.99998	0.999982	4.48603	0.00137838	0.0408126
ENSMUSG00000071637	Cebpd	red	16	15887286	15888466	1	1	Sufficient replicates	1.99881	0.999141	1.54812	0.00134241	0.0402261
ENSMUSG00000046182	Gsg1l	red	7	125878419	126082411	1	1	Sufficient replicates	1.99509	0.996453	5.56505	0.000769908	0.0294811
ENSMUSG00000066189	Cacng3	red	7	122670492	122769393	1	1	Sufficient replicates	1.99333	0.995184	5.30026	0.00126896	0.0387847
ENSMUSG00000033467	Crlf2	red	5	109554711	109558993	1	1	Sufficient replicates	1.98559	0.989569	2.42223	2.68025e-05	0.00324206
ENSMUSG00000000290	Itgb2	red	10	77530252	77565708	1	1	Sufficient replicates	1.9849	0.989064	2.80268	1.23134e-06	0.0003099
ENSMUSG00000002910	Arrdc2	red	8	70835155	70839720	1	1	Sufficient replicates	1.98	0.985498	4.21048	4.57002e-06	0.000810348
ENSMUSG00000031833	Mast3	red	8	70778117	70792433	1	1	Sufficient replicates	1.97431	0.98135	7.3484	0.000439497	0.0204104
ENSMUSG00000091971	Hspa1a	red	17	34969190	34972156	1	1	Sufficient replicates	1.97351	0.98076	3.77211	0.00139095	0.041029
ENSMUSG00000003469	Phyhip	red	14	70457476	70468832	1	1	Sufficient replicates	1.96623	0.975429	7.73725	0.000637337	0.0256977
ENSMUSG00000036225	Kctd1	red	18	14968685	15151446	1	1	Sufficient replicates	1.9622	0.972469	5.26832	0.000398123	0.0192929
ENSMUSG00000026480	Ncf2	red	1	152800194	152836991	1	1	Sufficient replicates	1.96117	0.971715	2.02509	1.00688e-05	0.00146757
ENSMUSG00000029471	Camkk2	red	5	122731173	122779410	1	1	Sufficient replicates	1.95979	0.970699	6.70319	0.00198913	0.049252
ENSMUSG00000045349	Sh2d5	red	4	138250403	138261332	1	1	Sufficient replicates	1.95736	0.96891	6.04761	2.91229e-05	0.00349565
ENSMUSG00000032278	Paqr5	red	9	61953481	62026856	1	1	Sufficient replicates	1.95224	0.965131	2.62211	0.000375778	0.0185865
ENSMUSG00000022901	Cd86	red	16	36603869	36666081	1	1	Sufficient replicates	1.94963	0.963203	1.34722	0.00140873	0.0414478
ENSMUSG00000054675	Tmem119	red	5	113793729	113800516	1	1	Sufficient replicates	1.94458	0.959459	3.95538	5.09652e-08	2.64419e-05
ENSMUSG00000036887	C1qa	red	4	136895917	136898803	1	1	Sufficient replicates	1.94071	0.956581	4.94262	2.73466e-09	1.97045e-06
ENSMUSG00000042622	Maff	red	15	79347541	79359072	1	1	Sufficient replicates	1.92811	0.947187	1.02191	0.00112429	0.0365291
ENSMUSG00000006519	Cyba	red	8	122424772	122432940	1	1	Sufficient replicates	1.92683	0.946232	1.60672	0.000190317	0.0125835
ENSMUSG00000050105	Grrp1	red	4	134251110	134254106	1	1	Sufficient replicates	1.92657	0.946038	1.55004	0.0002682	0.015211
ENSMUSG00000026414	Tnnt2	red	1	135836354	135852260	1	1	Sufficient replicates	1.92219	0.942749	1.54817	0.00127012	0.0387847
ENSMUSG00000036905	C1qb	red	4	136880129	136886187	1	1	Sufficient replicates	1.91838	0.939886	5.09651	2.09972e-09	1.72442e-06
ENSMUSG00000035697	Hmha1	red	10	80016653	80031472	1	1	Sufficient replicates	1.91787	0.939503	2.61093	1.46725e-06	0.000346894
ENSMUSG00000020823	Sec14l1	red	11	117115168	117159268	1	1	Sufficient replicates	1.91408	0.936652	7.17031	0.000371272	0.0184501
ENSMUSG00000033107	Rnf125	red	18	20944625	20983848	1	1	Sufficient replicates	1.91389	0.936506	0.838662	0.00113157	0.0365571
ENSMUSG00000060862	Zbtb40	red	4	136979732	137048801	1	1	Sufficient replicates	1.91168	0.934841	4.12693	5.25313e-08	2.64419e-05
ENSMUSG00000026177	Slc11a1	red	1	74375195	74386062	1	1	Sufficient replicates	1.90766	0.931808	1.59978	0.00012459	0.00991891
ENSMUSG00000036882	Arhgap33	red	7	30522226	30534180	1	1	Sufficient replicates	1.90165	0.927248	6.52506	0.00199665	0.049252
ENSMUSG00000044811	AF251705	red	11	114996721	115001880	1	1	Sufficient replicates	1.88842	0.917183	1.50766	0.000144509	0.0105472
ENSMUSG00000025429	Pstpip2	red	18	77794545	77882007	1	1	Sufficient replicates	1.8869	0.91602	2.68021	0.000111317	0.00926312
ENSMUSG00000023795	Pisd-ps2	red	17	3076578	3084183	1	1	Sufficient replicates	1.88492	0.914502	4.35469	4.00836e-06	0.000727285
ENSMUSG00000025876	Unc5a	red	13	54949411	55006018	1	1	Sufficient replicates	1.88253	0.912673	5.66893	0.00100034	0.0344575
ENSMUSG00000033174	Mgll	red	6	88724412	88828360	1	1	Sufficient replicates	1.87831	0.909433	6.73658	0.00125836	0.0387034
ENSMUSG00000022148	Fyb	red	15	6579871	6663313	1	1	Sufficient replicates	1.87692	0.90837	1.8887	0.00022792	0.0140327
ENSMUSG00000030067	Foxp1	red	6	98925338	99522721	1	1	Sufficient replicates	1.87199	0.904576	6.00544	0.00101153	0.0346297
ENSMUSG00000004366	Sst	red	16	23889581	23890844	1	1	Sufficient replicates	1.86385	0.898284	5.98884	0.000871421	0.0319945
ENSMUSG00000020932	Gfap	red	11	102887336	102900912	1	1	Sufficient replicates	1.86045	0.89565	7.98057	4.34464e-05	0.00458066
ENSMUSG00000020684	Rasl10b	red	11	83409137	83421039	1	1	Sufficient replicates	1.85862	0.894233	7.44036	0.000539737	0.0233946
ENSMUSG00000037855	Zfp365	red	10	67886103	67912662	1	1	Sufficient replicates	1.85369	0.890398	8.1146	0.00185424	0.0477083
ENSMUSG00000074896	Ifit3	red	19	34583531	34588731	1	1	Sufficient replicates	1.85362	0.890349	3.93832	6.96344e-06	0.00113185
ENSMUSG00000004951	Hspb1	red	5	135887919	135889563	1	1	Sufficient replicates	1.85214	0.889191	3.01334	0.000239658	0.0143958
ENSMUSG00000015981	Stk32c	red	7	139103638	139213307	1	1	Sufficient replicates	1.85058	0.887975	6.28227	2.60203e-05	0.00320975
ENSMUSG00000046410	Kcnk6	red	7	29221928	29232522	1	1	Sufficient replicates	1.84813	0.886063	2.12089	0.000159947	0.0112933
ENSMUSG00000022246	Rai14	red	15	10568979	10714631	1	1	Sufficient replicates	1.83821	0.878299	3.23894	0.000231355	0.0141329
ENSMUSG00000020173	Cobl	red	11	12236608	12464960	1	1	Sufficient replicates	1.83458	0.87545	6.0332	9.37849e-06	0.00141786
ENSMUSG00000026288	Inpp5d	red	1	87620312	87720507	1	1	Sufficient replicates	1.82783	0.870132	3.75883	1.79771e-07	7.58149e-05
ENSMUSG00000055044	Pdlim1	red	19	40221173	40271842	1	1	Sufficient replicates	1.8271	0.869553	2.7806	4.47954e-05	0.00469119
ENSMUSG00000037820	Tgm2	red	2	158116402	158146436	1	1	Sufficient replicates	1.8264	0.869	4.26465	9.99567e-08	4.45636e-05
ENSMUSG00000042292	Mkl1	red	15	81012281	81190757	1	1	Sufficient replicates	1.82285	0.866194	5.26423	0.000260306	0.0150438
ENSMUSG00000049044	Rapgef4	red	2	71981240	72257474	1	1	Sufficient replicates	1.82239	0.865833	9.1308	0.000430523	0.0202484
ENSMUSG00000028758	Kif17	red	4	138250435	138301967	1	1	Sufficient replicates	1.82053	0.864359	4.40806	0.00028476	0.0154065
ENSMUSG00000030584	Dpf1	red	7	29303951	29317588	1	1	Sufficient replicates	1.81785	0.862229	4.4537	0.00058287	0.0243837
ENSMUSG00000046805	Mpeg1	red	19	12460779	12465284	1	1	Sufficient replicates	1.81626	0.860969	5.35938	2.98508e-12	1.16448e-08
ENSMUSG00000031906	Smpd3	red	8	106252548	106337988	1	1	Sufficient replicates	1.81444	0.859526	5.98489	0.00176439	0.0464275
ENSMUSG00000036052	Dnajb5	red	4	42949814	42959425	1	1	Sufficient replicates	1.81402	0.859192	6.34588	0.00061318	0.0249819
ENSMUSG00000052384	Nrros	red	16	32142785	32165594	1	1	Sufficient replicates	1.80713	0.853699	2.40812	0.000240126	0.0143958
ENSMUSG00000052105	Mtcl1	red	17	66336982	66449750	1	1	Sufficient replicates	1.80471	0.85177	6.08049	9.3072e-05	0.00802374
ENSMUSG00000013089	Etv5	red	16	22381309	22439719	1	1	Sufficient replicates	1.80378	0.851027	6.18188	2.99406e-05	0.00353816
ENSMUSG00000022790	Igsf11	red	16	38901471	39027159	1	1	Sufficient replicates	1.79626	0.844995	4.92058	5.70551e-07	0.000171209
ENSMUSG00000021091	Serpina3n	red	12	104406729	104414329	1	1	Sufficient replicates	1.79148	0.841148	4.65917	1.38716e-06	0.000337088
ENSMUSG00000031750	Il34	red	8	110741829	110805924	1	1	Sufficient replicates	1.7913	0.841007	4.42599	0.000797427	0.0300557
ENSMUSG00000026656	Fcgr2b	red	1	170960558	170976547	1	1	Sufficient replicates	1.78964	0.839669	1.90325	0.000141182	0.0104605
ENSMUSG00000033960	9430020K01Rik	red	18	4634929	4682868	1	1	Sufficient replicates	1.78529	0.836155	6.96849	0.000273827	0.015211
ENSMUSG00000021062	Rab15	red	12	76797960	76822908	1	1	Sufficient replicates	1.77626	0.828845	7.14273	0.000851263	0.0315513
ENSMUSG00000090071	Cdk5r2	red	1	74854934	74857732	1	1	Sufficient replicates	1.7744	0.827329	6.72171	0.00150855	0.0427213
ENSMUSG00000080268	Brms1	red	19	5041404	5049917	1	1	Sufficient replicates	1.77008	0.823813	3.45072	0.000354498	0.0179081
ENSMUSG00000024778	Fas	red	19	34290659	34327770	1	1	Sufficient replicates	1.76845	0.822489	1.59768	0.000496238	0.0221724
ENSMUSG00000073888	Ccl27a	red	4	41769467	41774247	1	1	Sufficient replicates	1.76615	0.820608	4.91202	0.00161979	0.0442649
ENSMUSG00000015745	Plekho1	red	3	95988429	95996001	1	1	Sufficient replicates	1.76415	0.818977	3.69157	0.00179931	0.0469506
ENSMUSG00000025402	Nab2	red	10	127660918	127668568	1	1	Sufficient replicates	1.76213	0.817317	4.33195	0.00078252	0.0297816
ENSMUSG00000024053	Emilin2	red	17	71252176	71310965	1	1	Sufficient replicates	1.76155	0.816842	3.25312	0.00043699	0.0203546
ENSMUSG00000037754	Ppp1r16b	red	2	158665398	158766334	1	1	Sufficient replicates	1.75945	0.815126	7.54345	2.25715e-06	0.000503151
ENSMUSG00000086605	Gm14290	red	2	167098794	167101826	1	1	Sufficient replicates	1.75837	0.814241	4.82723	0.000940977	0.033423
ENSMUSG00000020882	Cacnb1	red	11	98001508	98023034	1	1	Sufficient replicates	1.75808	0.813997	6.12343	0.000273923	0.015211
ENSMUSG00000022114	Spry2	red	14	105891949	105896819	1	1	Sufficient replicates	1.757	0.813111	4.81986	0.000170136	0.0116952
ENSMUSG00000030168	Adipor2	red	6	119353150	119417704	1	1	Sufficient replicates	1.7566	0.812782	6.94971	5.17189e-05	0.0052404
ENSMUSG00000016179	Camk1g	red	1	193346346	193370297	1	1	Sufficient replicates	1.75558	0.811952	4.74523	1.32652e-05	0.00183178
ENSMUSG00000025576	Rbfox3	red	11	118489762	118911597	1	1	Sufficient replicates	1.74735	0.805171	6.67671	0.00176278	0.0464275
ENSMUSG00000031103	Elf4	red	X	48411046	48463132	1	1	Sufficient replicates	1.74715	0.805006	1.10728	0.00205999	0.0499131
ENSMUSG00000030413	Pglyrp1	red	7	18884690	18890438	1	1	Sufficient replicates	1.74704	0.804912	1.91626	0.00123062	0.0381762
ENSMUSG00000058715	Fcer1g	red	1	171229572	171234365	1	1	Sufficient replicates	1.74625	0.80426	2.7082	0.000362807	0.0182621
ENSMUSG00000038642	Ctss	red	3	95526786	95556403	1	1	Sufficient replicates	1.74577	0.80386	6.27037	1.51371e-10	1.96832e-07
ENSMUSG00000051726	Kcnf1	red	12	17172100	17176888	1	1	Sufficient replicates	1.74239	0.801068	6.1986	0.000523003	0.0228598
ENSMUSG00000032501	Trib1	red	15	59648350	59656550	1	1	Sufficient replicates	1.73673	0.796373	3.85932	0.000253924	0.0148014
ENSMUSG00000044258	Ctla2a	red	13	60934155	60936625	1	1	Sufficient replicates	1.73665	0.796305	2.63756	0.00032711	0.0168456
ENSMUSG00000025316	Banp	red	8	121949750	122029258	1	1	Sufficient replicates	1.73512	0.795037	4.25756	0.000770847	0.0294811
ENSMUSG00000042388	Dlgap3	red	4	127169204	127237022	1	1	Sufficient replicates	1.73458	0.794583	7.49741	0.000591492	0.024417
ENSMUSG00000026207	Speg	red	1	75375297	75432320	1	1	Sufficient replicates	1.73265	0.792982	6.3825	0.00130725	0.0394551
ENSMUSG00000075602	Ly6a	red	15	74994877	74998031	1	1	Sufficient replicates	1.73075	0.791399	4.63048	1.14584e-06	0.000293108
ENSMUSG00000021457	Syk	red	13	52583173	52648792	1	1	Sufficient replicates	1.73029	0.791013	2.16914	0.000354628	0.0179081
ENSMUSG00000035863	Palm	red	10	79793572	79820896	1	1	Sufficient replicates	1.72959	0.79043	6.42109	0.000233677	0.0141329
ENSMUSG00000028645	Slc2a1	red	4	119108711	119137330	1	1	Sufficient replicates	1.72817	0.789249	6.74736	2.77813e-09	1.97045e-06
ENSMUSG00000069833	Ahnak	red	19	8989284	9076919	1	1	Sufficient replicates	1.72543	0.786953	6.22924	6.5874e-05	0.00611844
ENSMUSG00000020435	Osbp2	red	11	3703731	3863903	1	1	Sufficient replicates	1.72414	0.785876	5.5951	0.00109904	0.036251
ENSMUSG00000020484	Xbp1	red	11	5520659	5525893	1	1	Sufficient replicates	1.71643	0.779414	6.44356	1.01069e-11	2.62848e-08
ENSMUSG00000034902	Pip5k1c	red	10	81292963	81319973	1	1	Sufficient replicates	1.71617	0.77919	7.7855	0.00174097	0.0463552
ENSMUSG00000018654	Ikzf1	red	11	11685003	11772926	1	1	Sufficient replicates	1.71525	0.77842	2.39164	0.00108402	0.0359906
ENSMUSG00000029822	Osbpl3	red	6	50293330	50456201	1	1	Sufficient replicates	1.71057	0.774476	5.53754	0.000144648	0.0105472
ENSMUSG00000028859	Csf3r	red	4	126024550	126044440	1	1	Sufficient replicates	1.70938	0.77347	2.67327	0.00047269	0.0213793
ENSMUSG00000020143	Dock2	red	11	34226815	34783892	1	1	Sufficient replicates	1.70907	0.773208	2.51679	0.000156026	0.0110665
ENSMUSG00000051242	Pcdhb9	red	18	37400855	37403909	1	1	Sufficient replicates	1.70566	0.770331	4.22199	6.10374e-09	3.96845e-06
ENSMUSG00000020399	Havcr2	red	11	46454935	46481255	1	1	Sufficient replicates	1.70518	0.76992	1.90211	0.00138794	0.0410178
ENSMUSG00000048163	Selplg	red	5	113817798	113830501	1	1	Sufficient replicates	1.70061	0.766053	4.39019	1.0216e-05	0.00146757
ENSMUSG00000024558	Mapk4	red	18	73928486	74065359	1	1	Sufficient replicates	1.69644	0.762513	5.85671	5.17981e-07	0.000165073
ENSMUSG00000050708	Ftl1	red	7	45457944	45459884	1	1	Sufficient replicates	1.69206	0.758782	7.3688	8.41683e-08	3.86283e-05
ENSMUSG00000028776	Tinagl1	red	4	130164454	130175122	1	1	Sufficient replicates	1.69006	0.757072	2.96664	0.000589507	0.024417
ENSMUSG00000029033	Acap3	red	4	155891822	155907251	1	1	Sufficient replicates	1.68849	0.755737	6.39524	0.000977499	0.0338953
ENSMUSG00000039059	Hrh3	red	2	180099465	180104488	1	1	Sufficient replicates	1.68363	0.751575	6.11447	5.1205e-05	0.00522224
ENSMUSG00000021750	Fam107a	red	14	8296274	8318023	1	1	Sufficient replicates	1.68362	0.751569	8.01507	0.000135156	0.010356
ENSMUSG00000038550	Ciart	red	3	95878503	95882251	1	1	Sufficient replicates	1.67886	0.747482	3.66925	0.000268058	0.015211
ENSMUSG00000033256	Shf	red	2	122348892	122369162	1	1	Sufficient replicates	1.67533	0.744441	3.74435	0.000642411	0.0257794
ENSMUSG00000034957	Cebpa	red	7	35119293	35121926	1	1	Sufficient replicates	1.67172	0.741333	2.68226	0.000942755	0.033423
ENSMUSG00000022197	Pdzd2	red	15	12359711	12739924	1	1	Sufficient replicates	1.66913	0.739098	6.19151	3.41733e-05	0.00389227
ENSMUSG00000029307	Dmp1	red	5	104202617	104214102	1	1	Sufficient replicates	1.66901	0.738989	3.00832	0.00156158	0.0434289
ENSMUSG00000004266	Ptpn6	red	6	124720707	124738714	1	1	Sufficient replicates	1.66674	0.737029	2.00956	0.00199902	0.049252
ENSMUSG00000024965	Fermt3	red	19	6998958	7019469	1	1	Sufficient replicates	1.66539	0.73586	1.82418	0.00114306	0.0365851
ENSMUSG00000005413	Hmox1	red	8	75093591	75100596	1	1	Sufficient replicates	1.661	0.732055	2.08884	0.00067622	0.0269641
ENSMUSG00000009569	Mkl2	red	16	13256481	13417529	1	1	Sufficient replicates	1.65737	0.728897	7.58909	0.00186623	0.0477722
ENSMUSG00000030087	Klf15	red	6	90462576	90475238	1	1	Sufficient replicates	1.65025	0.722684	4.59732	5.41992e-06	0.000939694
ENSMUSG00000021423	Ly86	red	13	37345345	37419036	1	1	Sufficient replicates	1.64856	0.721203	3.37212	0.000176396	0.0119155
ENSMUSG00000050556	Kcnb1	red	2	167103378	167190155	1	1	Sufficient replicates	1.64733	0.720126	5.59552	0.00163035	0.0444754
ENSMUSG00000015605	Srf	red	17	46546839	46556162	1	1	Sufficient replicates	1.63886	0.712694	4.8538	0.000794438	0.0300155
ENSMUSG00000072572	Slc39a2	red	14	51892889	51896745	1	1	Sufficient replicates	1.63701	0.711061	3.39749	0.00114085	0.0365851
ENSMUSG00000030854	Ptpn5	red	7	47077798	47133684	1	1	Sufficient replicates	1.63251	0.707089	7.77345	0.00071746	0.0280574
ENSMUSG00000022018	Rgcc	red	14	79288756	79301645	1	1	Sufficient replicates	1.63088	0.70565	3.41174	0.000544042	0.0234509
ENSMUSG00000068220	Lgals1	red	15	78926725	78930465	1	1	Sufficient replicates	1.62815	0.703233	2.79485	0.00204374	0.0498948
ENSMUSG00000038147	Cd84	red	1	171839697	171890718	1	1	Sufficient replicates	1.62738	0.702552	2.51679	0.000383173	0.0186845
ENSMUSG00000067212	H2-T23	red	17	36029773	36032855	1	1	Sufficient replicates	1.62677	0.702008	3.71321	0.000465714	0.0213109
ENSMUSG00000047409	Ctdspl	red	9	118926453	119043998	1	1	Sufficient replicates	1.62566	0.701022	4.6436	0.000139709	0.0104605
ENSMUSG00000025823	Pdia4	red	6	47796142	47813512	1	1	Sufficient replicates	1.6244	0.69991	5.65814	9.27824e-09	5.56837e-06
ENSMUSG00000029313	Aff1	red	5	103692374	103855322	1	1	Sufficient replicates	1.62298	0.698648	5.08231	1.97224e-07	8.09864e-05
ENSMUSG00000038400	Pmepa1	red	2	173224458	173276533	1	1	Sufficient replicates	1.62151	0.697334	4.87567	0.000242636	0.0143958
ENSMUSG00000022075	Rhobtb2	red	14	69784990	69805530	1	1	Sufficient replicates	1.62091	0.6968	6.3171	2.93927e-05	0.0035011
ENSMUSG00000022723	Crybg3	red	16	59490775	59555752	1	1	Sufficient replicates	1.61824	0.694429	3.94137	0.00101699	0.0347244
ENSMUSG00000006731	B4galnt1	red	10	127165156	127172340	1	1	Sufficient replicates	1.61799	0.6942	5.99512	0.000173272	0.0118067
ENSMUSG00000041571	Sepw1	red	7	15917210	15922371	1	1	Sufficient replicates	1.61696	0.693285	7.5222	0.00109103	0.0360688
ENSMUSG00000041828	Abca8a	red	11	110025634	110095978	1	1	Sufficient replicates	1.61605	0.692468	5.19184	0.000123982	0.00991891
ENSMUSG00000003363	Pld3	red	7	27532000	27553218	1	1	Sufficient replicates	1.61089	0.68786	8.05773	0.00101199	0.0346297
ENSMUSG00000079677	Fdx1l	red	9	21067520	21073514	1	1	Sufficient replicates	1.61051	0.687522	3.5602	0.00102045	0.0347668
ENSMUSG00000024589	Nedd4l	red	18	64887756	65217826	1	1	Sufficient replicates	1.60672	0.684122	6.76997	0.0005191	0.0227529
ENSMUSG00000065954	Tacc1	red	8	25154552	25201449	1	1	Sufficient replicates	1.60438	0.682016	7.27095	0.000106946	0.00902046
ENSMUSG00000026728	Vim	red	2	13573927	13582826	1	1	Sufficient replicates	1.60205	0.679923	5.39034	9.03766e-05	0.00797781
ENSMUSG00000003378	Grik5	red	7	25009853	25072369	1	1	Sufficient replicates	1.60167	0.679579	6.89822	0.00145427	0.0419453
ENSMUSG00000028843	Sh3bgrl3	red	4	134127406	134128789	1	1	Sufficient replicates	1.60104	0.679009	5.30221	0.000408199	0.0196591
ENSMUSG00000040424	Hipk4	red	7	27523267	27531175	1	1	Sufficient replicates	1.59864	0.676849	5.24127	0.00195792	0.0488557
ENSMUSG00000015468	Notch4	red	17	34564268	34588503	1	1	Sufficient replicates	1.59494	0.6735	3.03799	0.000364363	0.0182814
ENSMUSG00000019960	Dusp6	red	10	99263231	99267488	1	1	Sufficient replicates	1.59445	0.673061	5.12071	0.00142865	0.0415132
ENSMUSG00000037224	Zfyve28	red	5	34194874	34288449	1	1	Sufficient replicates	1.59197	0.67081	5.20898	0.00058472	0.0243921
ENSMUSG00000039167	Eltd1	red	3	151437887	151545086	1	1	Sufficient replicates	1.59177	0.670632	5.24854	5.95582e-07	0.000175348
ENSMUSG00000059824	Dbp	red	7	45705088	45710155	1	1	Sufficient replicates	1.5894	0.668487	5.9114	0.00015051	0.0108729
ENSMUSG00000035673	Sbno2	red	10	80057416	80102698	1	1	Sufficient replicates	1.5872	0.666486	3.88298	3.48182e-05	0.00393698
ENSMUSG00000016256	Ctsz	red	2	174427493	174439039	1	1	Sufficient replicates	1.58712	0.666408	4.99227	1.40417e-06	0.000337088
ENSMUSG00000030688	Stard10	red	7	101317086	101346626	1	1	Sufficient replicates	1.5855	0.664935	5.00314	0.0005041	0.0224102
ENSMUSG00000028152	Tspan5	red	3	138742195	138904433	1	1	Sufficient replicates	1.58541	0.664858	6.55239	0.0016049	0.0440196
ENSMUSG00000052040	Klf13	red	7	63886347	63938915	1	1	Sufficient replicates	1.57845	0.658509	6.80885	0.000962376	0.0337459
ENSMUSG00000019577	Pdk4	red	6	5483351	5496309	1	1	Sufficient replicates	1.57553	0.655841	4.04757	0.000216952	0.0135956
ENSMUSG00000033880	Lgals3bp	red	11	118392751	118402092	1	1	Sufficient replicates	1.57495	0.65531	4.54868	0.00182928	0.0474155
ENSMUSG00000025608	Podxl	red	6	31519488	31563981	1	1	Sufficient replicates	1.5749	0.655264	5.67452	6.17148e-06	0.00102447
ENSMUSG00000019916	P4ha1	red	10	59323296	59373304	1	1	Sufficient replicates	1.57184	0.652459	5.77351	3.30648e-06	0.000643543
ENSMUSG00000042978	Sbk1	red	7	126272619	126294999	1	1	Sufficient replicates	1.57162	0.652249	5.99047	0.00030078	0.0159098
ENSMUSG00000021224	Numb	red	12	83794034	83921934	1	1	Sufficient replicates	1.5691	0.649939	5.17604	0.000121712	0.00991891
ENSMUSG00000042745	Id1	red	2	152736251	152737410	1	1	Sufficient replicates	1.56817	0.649086	3.30521	0.000555576	0.0237049
ENSMUSG00000031778	Cx3cl1	red	8	94772009	94782423	1	1	Sufficient replicates	1.56734	0.648322	8.5212	0.00111409	0.036477
ENSMUSG00000025025	Mxi1	red	19	53310506	53375810	1	1	Sufficient replicates	1.56317	0.644476	6.02878	5.87167e-06	0.000985178
ENSMUSG00000052160	Pld4	red	12	112760655	112768986	1	1	Sufficient replicates	1.56316	0.644468	3.09372	0.000276311	0.015235
ENSMUSG00000011877	Git1	red	11	77493562	77507786	1	1	Sufficient replicates	1.56228	0.643652	7.9952	0.000285545	0.0154065
ENSMUSG00000023019	Gpd1	red	15	99717515	99725005	1	1	Sufficient replicates	1.56184	0.643246	5.79133	0.00158106	0.0435114
ENSMUSG00000030122	Ptms	red	6	124913681	124917946	1	1	Sufficient replicates	1.55972	0.641289	7.25059	0.00193756	0.0485823
ENSMUSG00000023959	Clic5	red	17	44188572	44280168	1	1	Sufficient replicates	1.55909	0.640704	3.70665	0.000147797	0.0107266
ENSMUSG00000054619	Mettl7a1	red	15	100304817	100314348	1	1	Sufficient replicates	1.55785	0.639557	4.98844	3.95753e-06	0.000727285
ENSMUSG00000032575	Manf	red	9	106838312	106891979	1	1	Sufficient replicates	1.55287	0.634935	5.27962	1.35869e-06	0.000336525
ENSMUSG00000023452	Pisd	red	5	32736301	32785646	1	1	Sufficient replicates	1.55209	0.634209	6.22849	4.31109e-07	0.00014624
ENSMUSG00000026640	Plxna2	red	1	194619829	194816869	1	1	Sufficient replicates	1.55205	0.634174	6.87264	0.000213077	0.0134067
ENSMUSG00000038910	Plcl2	red	17	50509547	50688493	1	1	Sufficient replicates	1.55162	0.633775	5.75284	0.00114417	0.0365851
ENSMUSG00000058498	Rnf207	red	4	152307019	152318993	1	1	Sufficient replicates	1.54405	0.626719	3.24068	0.00137677	0.0408126
ENSMUSG00000026864	Hspa5	red	2	34771970	34776531	1	1	Sufficient replicates	1.54325	0.625968	8.42575	9.28052e-07	0.000254849
ENSMUSG00000039501	Znfx1	red	2	167035793	167063015	1	1	Sufficient replicates	1.54106	0.623927	6.32392	2.95608e-06	0.000606929
ENSMUSG00000036986	Pml	red	9	58218076	58249786	1	1	Sufficient replicates	1.53843	0.621463	3.54166	0.00113475	0.0365839
ENSMUSG00000042766	Trim46	red	3	89234177	89246309	1	1	Sufficient replicates	1.5368	0.619933	5.59205	0.00014286	0.010515
ENSMUSG00000026313	Hdac4	red	1	91928779	92180341	1	1	Sufficient replicates	1.53246	0.61585	4.41912	3.70998e-05	0.00410571
ENSMUSG00000002147	Stat6	red	10	127642986	127660957	1	1	Sufficient replicates	1.53157	0.615015	3.89294	0.000905901	0.0326459
ENSMUSG00000057101	Zfp180	red	7	24081924	24107698	1	1	Sufficient replicates	1.52703	0.61073	5.73174	0.000132639	0.010297
ENSMUSG00000004056	Akt2	red	7	27591552	27640826	1	1	Sufficient replicates	1.52606	0.609816	6.0278	0.00112946	0.0365571
ENSMUSG00000031442	Mcf2l	red	8	12873806	13020905	1	1	Sufficient replicates	1.52565	0.60942	7.1997	0.000152532	0.0109179
ENSMUSG00000033287	Kctd17	red	15	78428564	78438909	1	1	Sufficient replicates	1.52187	0.605843	6.14011	0.000491381	0.0220331
ENSMUSG00000020393	Kremen1	red	11	5191552	5261558	1	1	Sufficient replicates	1.52175	0.605729	4.47201	0.00034316	0.0174419
ENSMUSG00000057963	Itpk1	red	12	102568582	102704930	1	1	Sufficient replicates	1.51996	0.604037	6.01364	2.06507e-05	0.00264126
ENSMUSG00000059991	Nptx2	red	5	144545887	144557478	1	1	Sufficient replicates	1.51954	0.603634	4.79831	0.00164189	0.0446324
ENSMUSG00000022488	Nckap1l	red	15	103453825	103498800	1	1	Sufficient replicates	1.51912	0.603237	3.85558	0.000378781	0.0185865
ENSMUSG00000028581	Laptm5	red	4	130913125	130936141	1	1	Sufficient replicates	1.51803	0.602199	4.91724	2.44579e-05	0.00305313
ENSMUSG00000034265	Zdhhc14	red	17	5492600	5753891	1	1	Sufficient replicates	1.51528	0.599586	4.789	0.000241619	0.0143958
ENSMUSG00000073617	#N/A	red	#N/A	#N/A	#N/A	1	1	Sufficient replicates	1.51452	0.598858	4.14507	0.00118469	0.0372116
ENSMUSG00000022099	Dmtn	red	14	70602184	70636048	1	1	Sufficient replicates	1.51008	0.594629	7.54992	0.00125965	0.0387034
ENSMUSG00000023764	Sfi1	red	11	3131850	3193463	1	1	Sufficient replicates	1.50852	0.593136	5.48041	5.78529e-06	0.000981236
ENSMUSG00000027540	Ptpn1	red	2	167932057	167979385	1	1	Sufficient replicates	1.50849	0.593104	5.2858	5.68488e-05	0.0056608
ENSMUSG00000041199	Rpusd1	red	17	25727751	25731456	1	1	Sufficient replicates	1.50376	0.58857	4.85954	0.00120286	0.037614
ENSMUSG00000046378	Asphd1	red	7	126945567	126949582	1	1	Sufficient replicates	1.50115	0.586072	3.79171	0.00202683	0.0497105
ENSMUSG00000024212	Mllt1	red	17	56892612	56935388	1	1	Sufficient replicates	1.50053	0.585474	5.67703	0.000250541	0.0146971
ENSMUSG00000037784	Dzip1l	red	9	99629496	99669256	1	1	Sufficient replicates	1.49762	0.582674	4.33533	0.000137645	0.0104407
ENSMUSG00000029364	Wsb2	red	5	117357304	117378601	1	1	Sufficient replicates	1.49326	0.578466	7.4982	0.0012682	0.0387847
ENSMUSG00000037907	Ankrd13b	red	11	77470485	77489678	1	1	Sufficient replicates	1.49054	0.575838	5.78629	0.000303441	0.0159424
ENSMUSG00000060257	Scrt2	red	2	152081529	152095802	1	1	Sufficient replicates	1.49035	0.575648	4.41002	0.000526236	0.0229368
ENSMUSG00000023994	Nfya	red	17	48386885	48409906	1	1	Sufficient replicates	1.48773	0.573111	4.35299	3.79357e-05	0.00416866
ENSMUSG00000079018	Ly6c1	red	15	75044018	75048830	1	1	Sufficient replicates	1.4866	0.572012	5.13071	3.6198e-05	0.00406355
ENSMUSG00000024451	Arap3	red	18	37972624	37997574	1	1	Sufficient replicates	1.48593	0.571361	3.2926	0.00065779	0.0263183
ENSMUSG00000020827	Mink1	red	11	70562881	70614483	1	1	Sufficient replicates	1.48553	0.57098	7.92968	0.00095907	0.0337057
ENSMUSG00000026663	Atf6	red	1	170704674	170867771	1	1	Sufficient replicates	1.48152	0.567082	6.27456	0.00152787	0.043112
ENSMUSG00000060802	B2m	red	2	122147686	122153083	1	1	Sufficient replicates	1.47875	0.564375	6.4006	1.14421e-06	0.000293108
ENSMUSG00000035007	Rundc1	red	11	101425085	101435673	1	1	Sufficient replicates	1.47675	0.562428	5.33421	0.00041003	0.0196865
ENSMUSG00000064215	Ifi27	red	12	103434211	103440239	1	1	Sufficient replicates	1.47534	0.561052	4.50122	0.00148498	0.0423614
ENSMUSG00000032849	Abcc4	red	14	118482692	118706219	1	1	Sufficient replicates	1.47222	0.557994	4.15636	0.000590575	0.024417
ENSMUSG00000024856	Cdk2ap2	red	19	4097182	4099019	1	1	Sufficient replicates	1.47095	0.556745	3.26184	0.000955159	0.0337057
ENSMUSG00000036833	Pnpla7	red	2	24976033	25054057	1	1	Sufficient replicates	1.47023	0.556041	4.37756	0.000633578	0.0256123
ENSMUSG00000027134	Lpcat4	red	2	112239468	112247111	1	1	Sufficient replicates	1.46922	0.555051	5.78923	0.000937824	0.033423
ENSMUSG00000001985	Grik3	red	4	125490700	125714173	1	1	Sufficient replicates	1.46285	0.548786	6.30637	0.00153311	0.0431818
ENSMUSG00000022951	Rcan1	red	16	92391953	92466146	1	1	Sufficient replicates	1.45701	0.543009	5.29793	0.000208251	0.0133178
ENSMUSG00000029484	Anxa3	red	5	96793385	96845968	1	1	Sufficient replicates	1.45526	0.541275	3.60319	0.00107785	0.0359906
ENSMUSG00000041697	Cox6a1	red	5	115345642	115348981	1	1	Sufficient replicates	1.4548	0.540822	7.14074	0.000972265	0.0338244
ENSMUSG00000034892	Rps29	red	12	69157722	69159186	1	1	Sufficient replicates	1.45341	0.539443	6.28187	0.000424662	0.0200801
ENSMUSG00000006215	Zbtb17	red	4	141444654	141467930	1	1	Sufficient replicates	1.45274	0.538774	4.43695	0.00097225	0.0338244
ENSMUSG00000018076	Med13l	red	5	118560719	118765435	1	1	Sufficient replicates	1.44738	0.533446	6.36376	0.00161786	0.0442649
ENSMUSG00000090077	Lime1	red	2	181380078	181383628	1	1	Sufficient replicates	1.44697	0.533035	4.4986	0.000370116	0.0184501
ENSMUSG00000022416	Cacna1i	red	15	80287238	80398279	1	1	Sufficient replicates	1.44601	0.532078	6.57674	0.00142435	0.0415132
ENSMUSG00000030685	Kctd13	red	7	126928879	126945631	1	1	Sufficient replicates	1.44334	0.529408	6.02275	0.00012407	0.00991891
ENSMUSG00000020627	Klhl29	red	12	5077472	5375682	1	1	Sufficient replicates	1.43856	0.524627	5.55165	0.000325762	0.0168318
ENSMUSG00000037428	Vgf	red	5	137026392	137033351	1	1	Sufficient replicates	1.43574	0.521796	7.09727	0.00105108	0.0355
ENSMUSG00000060477	Irak2	red	6	113638467	113695009	1	1	Sufficient replicates	1.4234	0.50934	4.30004	0.000119059	0.0098296
ENSMUSG00000060152	Pop5	red	5	115235836	115245351	1	1	Sufficient replicates	1.41969	0.505579	4.85903	0.00178171	0.0466472
ENSMUSG00000073411	H2-D1	red	17	35262730	35267499	1	1	Sufficient replicates	1.41905	0.504929	5.53739	0.000167959	0.0116091
ENSMUSG00000071369	Map3k5	red	10	19934472	20142753	1	1	Sufficient replicates	1.41767	0.50352	5.24152	0.000303035	0.0159424
ENSMUSG00000031700	Gpt2	red	8	85492576	85527560	1	1	Sufficient replicates	1.41684	0.502672	6.10738	6.09366e-05	0.00583346
ENSMUSG00000018167	Stard3	red	11	98358368	98381112	1	1	Sufficient replicates	1.41227	0.498014	4.62377	0.000507294	0.0224306
ENSMUSG00000039959	Hip1	red	5	135406523	135545122	1	1	Sufficient replicates	1.41001	0.495707	6.25199	3.01573e-05	0.00353816
ENSMUSG00000037235	Mxd4	red	5	34173887	34187720	1	1	Sufficient replicates	1.40967	0.495358	6.18054	6.44119e-05	0.00601846
ENSMUSG00000048120	Entpd1	red	19	40612366	40741602	1	1	Sufficient replicates	1.40817	0.49382	4.01192	0.00172075	0.0461349
ENSMUSG00000022817	Itgb5	red	16	33829665	33949153	1	1	Sufficient replicates	1.40779	0.493435	5.69651	2.394e-05	0.00301258
ENSMUSG00000026814	Eng	red	2	32646595	32682669	1	1	Sufficient replicates	1.40561	0.491199	4.67684	0.00169549	0.0456145
ENSMUSG00000024969	Mark2	red	19	7275396	7341860	1	1	Sufficient replicates	1.40451	0.490065	6.19068	0.000933508	0.033423
ENSMUSG00000019996	Map7	red	10	20148471	20281589	1	1	Sufficient replicates	1.40266	0.488164	6.89186	0.000232591	0.0141329
ENSMUSG00000038481	Cdk19	red	10	40349308	40483818	1	1	Sufficient replicates	1.40124	0.486704	6.72531	0.000420796	0.0199577
ENSMUSG00000034201	Gas2l1	red	11	5054132	5065327	1	1	Sufficient replicates	1.40016	0.485596	5.2298	0.00104176	0.0353382
ENSMUSG00000022389	Tef	red	15	81802421	81826861	1	1	Sufficient replicates	1.39892	0.484317	8.30546	0.000432115	0.0202484
ENSMUSG00000022799	Arhgap31	red	16	38598340	38713274	1	1	Sufficient replicates	1.39887	0.484267	5.42174	6.4094e-05	0.00601846
ENSMUSG00000022770	Dlg1	red	16	31663443	31873356	1	1	Sufficient replicates	1.39113	0.476255	7.24115	0.00156607	0.0434289
ENSMUSG00000008393	Carhsp1	red	16	8658587	8672153	1	1	Sufficient replicates	1.38901	0.474058	6.23148	0.000278431	0.015235
ENSMUSG00000005142	Man2b1	red	8	85083269	85098739	1	1	Sufficient replicates	1.38807	0.473083	5.60599	7.84725e-06	0.00126236
ENSMUSG00000001065	Zfp276	red	8	123254195	123269745	1	1	Sufficient replicates	1.38745	0.472435	4.68613	0.000608915	0.0248731
ENSMUSG00000042524	Sun2	red	15	79724070	79742536	1	1	Sufficient replicates	1.38734	0.472323	5.95045	0.000514907	0.0226966
ENSMUSG00000030786	Itgam	red	7	128062640	128128160	1	1	Sufficient replicates	1.3866	0.471551	4.69954	0.0011783	0.0372116
ENSMUSG00000025408	Ddit3	red	10	127290774	127296288	1	1	Sufficient replicates	1.3833	0.468115	4.22019	0.00119438	0.0374239
ENSMUSG00000025730	Rab40c	red	17	25882114	25919727	1	1	Sufficient replicates	1.38167	0.466413	5.08947	8.48982e-05	0.00761351
ENSMUSG00000041794	Myrip	red	9	120303936	120474841	1	1	Sufficient replicates	1.38077	0.465471	5.74029	0.00150415	0.042674
ENSMUSG00000046691	Chtf8	red	8	106883863	106893601	1	1	Sufficient replicates	1.37961	0.464259	5.89004	0.000278452	0.015235
ENSMUSG00000034928	Rnf44	red	13	54679399	54693907	1	1	Sufficient replicates	1.37649	0.460997	6.57332	0.0012768	0.0389126
ENSMUSG00000020642	Rnf144a	red	12	26306797	26415256	1	1	Sufficient replicates	1.37468	0.459095	5.04676	0.000138266	0.0104407
ENSMUSG00000054808	Actn4	red	7	28893248	28962340	1	1	Sufficient replicates	1.37344	0.457794	6.60552	0.00192173	0.0483787
ENSMUSG00000051403	Ppp1r37	red	7	19530967	19562398	1	1	Sufficient replicates	1.37173	0.455998	6.65033	0.00149265	0.0425025
ENSMUSG00000035342	Lzts2	red	19	45015176	45027104	1	1	Sufficient replicates	1.371	0.455234	5.45759	0.00028527	0.0154065
ENSMUSG00000022895	Ets2	red	16	95702075	95721051	1	1	Sufficient replicates	1.36786	0.45192	5.86762	0.00169244	0.045611
ENSMUSG00000020387	Jade2	red	11	51813455	51857653	1	1	Sufficient replicates	1.36677	0.450765	6.30001	0.000131276	0.0102421
ENSMUSG00000040260	Daam2	red	17	49456022	49564337	1	1	Sufficient replicates	1.35634	0.439724	7.25405	0.00147059	0.0421822
ENSMUSG00000061232	H2-K1	red	17	33996017	34000333	1	1	Sufficient replicates	1.35418	0.437418	4.89429	0.00142703	0.0415132
ENSMUSG00000031207	Msn	red	X	96096042	96168552	1	1	Sufficient replicates	1.3538	0.437014	5.40026	0.000205793	0.0132608
ENSMUSG00000007659	Bcl2l1	red	2	152780668	152831728	1	1	Sufficient replicates	1.3537	0.436904	6.38885	0.000175644	0.0119155
ENSMUSG00000022443	Myh9	red	15	77760587	77842175	1	1	Sufficient replicates	1.35348	0.436671	6.65654	0.00118522	0.0372116
ENSMUSG00000026796	Fam129b	red	2	32876114	32925254	1	1	Sufficient replicates	1.35076	0.433766	5.14065	0.00023362	0.0141329
ENSMUSG00000009293	Ube2g2	red	10	77622275	77645993	1	1	Sufficient replicates	1.35042	0.433403	5.04035	0.00169986	0.0456534
ENSMUSG00000037112	Sik2	red	9	50892801	51009073	1	1	Sufficient replicates	1.34666	0.429385	5.31229	0.000789866	0.029988
ENSMUSG00000049119	Fam110b	red	4	5644090	6108223	1	1	Sufficient replicates	1.34641	0.42912	5.06734	0.00108636	0.0359906
ENSMUSG00000034930	Rtkn	red	6	83135463	83152579	1	1	Sufficient replicates	1.34598	0.428661	5.40802	0.00184392	0.0477083
ENSMUSG00000074657	Kif5a	red	10	127225696	127263363	1	1	Sufficient replicates	1.34573	0.428393	11.701	0.00190222	0.0481074
ENSMUSG00000042535	Gtpbp1	red	15	79690895	79721478	1	1	Sufficient replicates	1.34557	0.428212	5.46735	0.000742102	0.0288054
ENSMUSG00000022556	Hsf1	red	15	76477445	76500972	1	1	Sufficient replicates	1.33944	0.421634	4.81832	0.000467177	0.0213153
ENSMUSG00000002346	Slc25a42	red	8	70184340	70212305	1	1	Sufficient replicates	1.33846	0.420574	4.88829	0.00206479	0.049952
ENSMUSG00000039205	Ciz1	red	2	32352327	32380226	1	1	Sufficient replicates	1.33574	0.417642	5.47725	0.00193534	0.0485823
ENSMUSG00000020571	Pdia6	red	12	17266545	17284770	1	1	Sufficient replicates	1.33036	0.411817	6.54114	0.000447562	0.020662
ENSMUSG00000024560	Cxxc1	red	18	74216131	74221491	1	1	Sufficient replicates	1.32977	0.411174	4.9489	0.000959049	0.0337057
ENSMUSG00000006205	Htra1	red	7	130936111	130985660	1	1	Sufficient replicates	1.32707	0.408249	7.08939	0.00106575	0.0357634
ENSMUSG00000038437	Mllt6	red	11	97663414	97685463	1	1	Sufficient replicates	1.32595	0.407024	7.21486	0.0013599	0.040496
ENSMUSG00000031770	Herpud1	red	8	94386438	94395377	1	1	Sufficient replicates	1.32197	0.40269	5.99905	0.000901365	0.0326332
ENSMUSG00000039656	Rxrb	red	17	34031812	34038393	1	1	Sufficient replicates	1.3218	0.402504	5.53265	0.000854349	0.0315907
ENSMUSG00000047731	Wbp1l	red	19	46599084	46657389	1	1	Sufficient replicates	1.32164	0.402332	5.09087	0.000804773	0.0301867
ENSMUSG00000045374	Wdr81	red	11	75440944	75454717	1	1	Sufficient replicates	1.31752	0.397825	4.8077	0.00118266	0.0372116
ENSMUSG00000041870	Ankrd13a	red	5	114774677	114806200	1	1	Sufficient replicates	1.31539	0.395494	5.94804	0.00141046	0.0414478
ENSMUSG00000034708	Grn	red	11	102430315	102437048	1	1	Sufficient replicates	1.31489	0.394942	5.51281	0.00020651	0.0132608
ENSMUSG00000039804	Ncoa5	red	2	165000357	165034867	1	1	Sufficient replicates	1.31247	0.392281	5.6579	0.000601349	0.0246597
ENSMUSG00000033335	Dnm2	red	9	21424908	21507759	1	1	Sufficient replicates	1.30795	0.387306	5.83935	0.000416655	0.0198388
ENSMUSG00000036733	Rbm42	red	7	30640994	30650317	1	1	Sufficient replicates	1.30739	0.386684	5.25413	0.00151958	0.0429556
ENSMUSG00000027472	Pdrg1	red	2	153008890	153015427	1	1	Sufficient replicates	1.30594	0.385089	4.92027	0.00121031	0.037696
ENSMUSG00000019558	Slc6a8	red	X	73673150	73682502	1	1	Sufficient replicates	1.29187	0.369466	6.71642	0.00146163	0.0420123
ENSMUSG00000028060	2810403A07Rik	red	3	88685794	88712933	1	1	Sufficient replicates	1.29047	0.367892	5.80853	0.00116352	0.0369116
ENSMUSG00000030256	Bhlhe41	red	6	145858243	145865558	1	1	Sufficient replicates	1.28754	0.364617	5.8239	0.00199994	0.049252
ENSMUSG00000037513	#N/A	red	#N/A	#N/A	#N/A	1	1	Sufficient replicates	1.27255	0.34772	5.94195	0.00196274	0.0488557
ENSMUSG00000005514	Por	red	5	135670033	135735326	1	1	Sufficient replicates	1.27052	0.345423	5.89817	0.00174858	0.0463552
ENSMUSG00000033326	Kdm4a	red	4	118136957	118180043	1	1	Sufficient replicates	1.27029	0.345159	5.78497	0.00112603	0.0365291
ENSMUSG00000004677	Myo9b	red	8	71272714	71360712	1	1	Sufficient replicates	1.26398	0.337973	6.19394	0.00202933	0.0497105
ENSMUSG00000028719	Cmpk1	green	4	114959336	114987241	1	1	Sufficient replicates	-1.2631	-0.336966	6.345	0.00114851	0.0366058
ENSMUSG00000000787	Ddx3x	green	X	13280970	13294052	1	1	Sufficient replicates	-1.27779	-0.353645	8.25958	0.00110119	0.036251
ENSMUSG00000021109	Hif1a	green	12	73901375	73947530	1	1	Sufficient replicates	-1.27932	-0.355381	6.80028	0.00174623	0.0463552
ENSMUSG00000031197	Vbp1	green	X	75514299	75534942	1	1	Sufficient replicates	-1.28499	-0.361762	6.10794	0.00143689	0.0415978
ENSMUSG00000028698	Pik3r3	green	4	116221618	116303056	1	1	Sufficient replicates	-1.29416	-0.372015	6.19323	0.000973286	0.0338244
ENSMUSG00000043498	9330132A10Rik	green	18	89293502	89297229	1	1	Sufficient replicates	-1.29644	-0.37456	5.63736	0.00204644	0.0498948
ENSMUSG00000024614	Tmx3	green	18	90510154	90543267	1	1	Sufficient replicates	-1.30052	-0.379094	6.7174	0.00105345	0.0355033
ENSMUSG00000026153	Fam135a	green	1	24011093	24100341	1	1	Sufficient replicates	-1.30389	-0.382824	5.44225	0.000460633	0.0211404
ENSMUSG00000042208	0610010F05Rik	green	11	23564961	23633639	1	1	Sufficient replicates	-1.30393	-0.382868	5.77995	0.000270474	0.015211
ENSMUSG00000027806	Tsc22d2	green	3	58415689	58466787	1	1	Sufficient replicates	-1.31193	-0.391691	5.67462	0.00111631	0.036477
ENSMUSG00000027272	Ubr1	green	2	120860269	120970715	1	1	Sufficient replicates	-1.31485	-0.394893	6.54115	0.000623633	0.0252757
ENSMUSG00000063253	Scoc	green	8	83434493	83458391	1	1	Sufficient replicates	-1.31581	-0.395951	7.71146	0.00155141	0.0434289
ENSMUSG00000022351	Sqle	green	15	59315077	59331192	1	1	Sufficient replicates	-1.31767	-0.397988	6.01445	0.000680119	0.027004
ENSMUSG00000033964	Zbtb41	green	1	139422383	139453005	1	1	Sufficient replicates	-1.32228	-0.403025	5.44361	0.000972341	0.0338244
ENSMUSG00000058258	Idi1	green	13	8885501	8892451	1	1	Sufficient replicates	-1.33565	-0.417545	6.06026	0.00077327	0.0295015
ENSMUSG00000042323	Pbrm1	green	14	31019138	31121592	1	1	Sufficient replicates	-1.33701	-0.419014	6.26337	0.0019106	0.0482412
ENSMUSG00000017418	Arl5b	green	2	15049395	15082456	1	1	Sufficient replicates	-1.33965	-0.421853	5.03367	0.00167271	0.0451582
ENSMUSG00000029167	Ppargc1a	green	5	51454249	51567725	1	1	Sufficient replicates	-1.34101	-0.423321	6.14407	0.000210207	0.0133336
ENSMUSG00000005774	Rfx5	green	3	94954075	94961561	1	1	Sufficient replicates	-1.34246	-0.424876	4.97785	0.00132938	0.0400455
ENSMUSG00000029245	Epha5	green	5	84057791	84417382	1	1	Sufficient replicates	-1.34318	-0.425648	6.32717	0.000677387	0.0269641
ENSMUSG00000061665	Cd2ap	green	17	42792951	42876424	1	1	Sufficient replicates	-1.34375	-0.426262	5.49086	0.000441509	0.0204431
ENSMUSG00000024143	Rhoq	green	17	86963082	87000069	1	1	Sufficient replicates	-1.34783	-0.430635	6.21334	0.00198877	0.049252
ENSMUSG00000031242	2610002M06Rik	green	X	107782751	107816334	1	1	Sufficient replicates	-1.34933	-0.432239	6.41077	0.00024774	0.0145877
ENSMUSG00000078886	Gm2026	green	2	175965331	175980303	1	1	Sufficient replicates	-1.34961	-0.432539	5.77323	0.00128609	0.0390431
ENSMUSG00000039717	Ralyl	green	3	13946372	14182287	1	1	Sufficient replicates	-1.35061	-0.433606	5.83157	0.000542876	0.0234509
ENSMUSG00000029833	Trim24	green	6	37870811	37966296	1	1	Sufficient replicates	-1.35131	-0.434357	5.38739	0.000164233	0.0115437
ENSMUSG00000021706	Zfyve16	green	13	92487108	92530868	1	1	Sufficient replicates	-1.35188	-0.434962	5.12338	0.00188905	0.0480848
ENSMUSG00000024620	Pdgfrb	green	18	61045150	61085061	1	1	Sufficient replicates	-1.36422	-0.448081	4.66388	0.000687994	0.0272474
ENSMUSG00000039765	Cc2d2a	green	5	43662379	43740972	1	1	Sufficient replicates	-1.36768	-0.451729	5.10416	0.000206295	0.0132608
ENSMUSG00000041716	Gm20604	green	12	102741732	102758672	1	1	Sufficient replicates	-1.37226	-0.456559	4.69069	0.00149945	0.0426181
ENSMUSG00000052684	Jun	green	4	95049034	95052222	1	1	Sufficient replicates	-1.37688	-0.461404	5.17543	0.00071988	0.0280574
ENSMUSG00000042851	Zc3h6	green	2	128967402	129018563	1	1	Sufficient replicates	-1.37739	-0.461934	4.58171	0.000600314	0.0246597
ENSMUSG00000027858	Tspan2	green	3	102734529	102772292	1	1	Sufficient replicates	-1.37782	-0.462392	7.9088	0.00205946	0.0499131
ENSMUSG00000025326	Ube3a	green	7	59228752	59306727	1	1	Sufficient replicates	-1.37903	-0.463649	6.46752	0.00128502	0.0390431
ENSMUSG00000027167	Elp4	green	2	105701027	105904564	1	1	Sufficient replicates	-1.38537	-0.470272	4.75826	0.000937575	0.033423
ENSMUSG00000034912	Mdga2	green	12	66469568	67222549	1	1	Sufficient replicates	-1.39488	-0.480146	5.24196	0.000711341	0.0280297
ENSMUSG00000024511	Rab27b	green	18	69979131	70141605	1	1	Sufficient replicates	-1.39557	-0.480852	5.63299	0.000721033	0.0280574
ENSMUSG00000025898	Cwf19l2	green	9	3404085	3479236	1	1	Sufficient replicates	-1.40685	-0.492467	4.40989	0.00116384	0.0369116
ENSMUSG00000022762	Ncam2	green	16	81200697	81624285	1	1	Sufficient replicates	-1.40766	-0.4933	5.86312	0.000141253	0.0104605
ENSMUSG00000034551	Hdx	green	X	111569931	111697079	1	1	Sufficient replicates	-1.4096	-0.495283	4.47145	0.00018261	0.0122821
ENSMUSG00000049536	Tceal1	green	X	136707982	136711478	1	1	Sufficient replicates	-1.41291	-0.498666	4.93523	0.000996137	0.0343888
ENSMUSG00000061080	Lsamp	green	16	39984361	42181679	1	1	Sufficient replicates	-1.41648	-0.502309	8.74738	0.000616643	0.0250576
ENSMUSG00000025037	Maoa	green	X	16619698	16687818	1	1	Sufficient replicates	-1.42	-0.505893	5.79985	0.0011495	0.0366058
ENSMUSG00000024378	Stard4	green	18	33199355	33213862	1	1	Sufficient replicates	-1.4214	-0.50731	5.44565	0.000377041	0.0185865
ENSMUSG00000021745	Ptprg	green	14	11553532	12242041	1	1	Sufficient replicates	-1.42237	-0.5083	6.45578	1.41488e-05	0.00192194
ENSMUSG00000037355	Uvssa	green	5	33378549	33419754	1	1	Sufficient replicates	-1.42821	-0.514206	4.3443	0.00049733	0.0221724
ENSMUSG00000056145	AI504432	green	3	107039504	107054347	1	1	Sufficient replicates	-1.43011	-0.516131	5.69767	0.00189649	0.0480848
ENSMUSG00000054099	Slc25a40	green	5	8422850	8454790	1	1	Sufficient replicates	-1.43283	-0.518864	3.98419	0.000698236	0.027583
ENSMUSG00000048939	Atp13a5	green	16	29231851	29378732	1	1	Sufficient replicates	-1.43317	-0.51921	4.0562	0.000152214	0.0109179
ENSMUSG00000055733	Nap1l3	green	X	122394565	122397401	1	1	Sufficient replicates	-1.43542	-0.521477	6.35121	0.00141952	0.0415132
ENSMUSG00000027550	Lrrcc1	green	3	14533788	14572658	1	1	Sufficient replicates	-1.43707	-0.52313	5.18364	0.000569851	0.0240323
ENSMUSG00000044071	Fam19a2	green	10	123264076	123741204	1	1	Sufficient replicates	-1.44777	-0.533828	5.44235	0.000187905	0.0124769
ENSMUSG00000046449	C77370	green	X	104077434	104201185	1	1	Sufficient replicates	-1.44987	-0.535922	5.79514	0.000141448	0.0104605
ENSMUSG00000047945	Marcksl1	green	4	129513581	129515985	1	1	Sufficient replicates	-1.47457	-0.560297	4.95849	0.00129333	0.0391108
ENSMUSG00000020990	Cdkl1	green	12	69746848	69790707	1	1	Sufficient replicates	-1.47461	-0.56033	3.89488	0.00157092	0.0434289
ENSMUSG00000038630	Zkscan16	green	4	58943628	58958355	1	1	Sufficient replicates	-1.47809	-0.56373	5.62419	0.000767279	0.0294811
ENSMUSG00000030203	Dusp16	green	6	134715473	134792625	1	1	Sufficient replicates	-1.48516	-0.570615	4.57641	0.000381807	0.0186762
ENSMUSG00000025451	Paip1	green	13	119428601	119458218	1	1	Sufficient replicates	-1.48681	-0.57222	6.26069	0.000199343	0.0130148
ENSMUSG00000042035	Igsf3	green	3	101377125	101463060	1	1	Sufficient replicates	-1.49177	-0.577026	4.60966	0.00160517	0.0440196
ENSMUSG00000038594	Cep85l	green	10	53278081	53379851	1	1	Sufficient replicates	-1.49616	-0.581267	3.52822	0.000469963	0.0213257
ENSMUSG00000049411	Tmem241	green	18	11981303	12121480	1	1	Sufficient replicates	-1.49736	-0.582422	2.93059	0.00192225	0.0483787
ENSMUSG00000044229	Nxpe4	green	9	48362041	48400025	1	1	Sufficient replicates	-1.4992	-0.584193	3.64152	0.000848181	0.031512
ENSMUSG00000031239	Itm2a	green	X	107397099	107403376	1	1	Sufficient replicates	-1.50136	-0.586267	5.69452	4.10873e-06	0.000736927
ENSMUSG00000025529	Zfp711	green	X	112600526	112635070	1	1	Sufficient replicates	-1.50308	-0.587924	4.00355	0.00029529	0.0157798
ENSMUSG00000039831	Arhgap29	green	3	121953229	122016677	1	1	Sufficient replicates	-1.50431	-0.5891	4.83537	9.12785e-05	0.00797781
ENSMUSG00000060314	Zfp941	green	7	140807449	140822178	1	1	Sufficient replicates	-1.50434	-0.589129	5.46772	9.0607e-05	0.00797781
ENSMUSG00000040649	Rimklb	green	6	122447296	122486313	1	1	Sufficient replicates	-1.50558	-0.590316	5.41944	0.000759954	0.0293523
ENSMUSG00000025352	Gdf11	green	10	128882295	128891718	1	1	Sufficient replicates	-1.5075	-0.592155	4.80167	0.0013722	0.0407845
ENSMUSG00000085282	Gm15663	green	10	105573953	105583874	1	1	Sufficient replicates	-1.51252	-0.596959	2.99801	0.00189455	0.0480848
ENSMUSG00000027200	Sema6d	green	2	124089969	124667770	1	1	Sufficient replicates	-1.51325	-0.597652	7.11774	0.00040538	0.0195837
ENSMUSG00000098239	Pclo	green	5	14861407	14863459	1	1	Sufficient replicates	-1.51644	-0.600688	4.66368	0.000165817	0.0116027
ENSMUSG00000047022	Mipol1	green	12	57230427	57497199	1	1	Sufficient replicates	-1.5175	-0.601693	2.53554	0.00164468	0.0446324
ENSMUSG00000032902	Slc16a1	green	3	104638668	104658462	1	1	Sufficient replicates	-1.51935	-0.603456	5.71179	2.04357e-05	0.00263987
ENSMUSG00000029086	Prom1	green	5	43993625	44102032	1	1	Sufficient replicates	-1.52764	-0.611308	3.88603	0.000127846	0.0101264
ENSMUSG00000045294	Insig1	green	5	28071363	28078662	1	1	Sufficient replicates	-1.54003	-0.622963	6.46447	1.01954e-05	0.00146757
ENSMUSG00000032940	Rbm11	green	16	75592844	75602829	1	1	Sufficient replicates	-1.54746	-0.6299	2.64781	0.00205581	0.0499131
ENSMUSG00000019841	Rev3l	green	10	39732118	39875211	1	1	Sufficient replicates	-1.55222	-0.634337	6.1931	1.41645e-05	0.00192194
ENSMUSG00000021010	Npas3	green	12	53248677	54072175	1	1	Sufficient replicates	-1.55872	-0.640363	4.08685	0.000519078	0.0227529
ENSMUSG00000030077	Chl1	green	6	103510876	103733035	1	1	Sufficient replicates	-1.55982	-0.641375	7.48543	0.000228422	0.0140327
ENSMUSG00000030757	Zkscan2	green	7	123479516	123500449	1	1	Sufficient replicates	-1.56494	-0.64611	4.58584	2.63541e-05	0.00321272
ENSMUSG00000031772	Cntnap4	green	8	112570043	112882717	1	1	Sufficient replicates	-1.56913	-0.649964	5.41243	0.000984691	0.034069
ENSMUSG00000032417	Rwdd2a	green	9	86571991	86574899	1	1	Sufficient replicates	-1.56963	-0.650422	4.39246	0.000470138	0.0213257
ENSMUSG00000029832	Nfe2l3	green	6	51432670	51458768	1	1	Sufficient replicates	-1.57259	-0.653142	3.39427	0.0012093	0.037696
ENSMUSG00000027524	Edn3	green	2	174760619	174784042	1	1	Sufficient replicates	-1.57476	-0.655133	2.39209	0.00189825	0.0480848
ENSMUSG00000070695	Cntnap5a	green	1	115684756	116587323	1	1	Sufficient replicates	-1.58295	-0.662612	4.8284	8.64809e-05	0.00771113
ENSMUSG00000021696	Elovl7	green	13	108214404	108287105	1	1	Sufficient replicates	-1.5895	-0.668569	5.17775	0.000242614	0.0143958
ENSMUSG00000026556	Vangl2	green	1	172000960	172028444	1	1	Sufficient replicates	-1.59338	-0.672094	3.98913	8.22482e-05	0.0074185
ENSMUSG00000032135	Mcam	green	9	44134469	44142727	1	1	Sufficient replicates	-1.60185	-0.679735	5.02111	1.71946e-05	0.0022932
ENSMUSG00000019874	Fabp7	green	10	57784881	57788450	1	1	Sufficient replicates	-1.60556	-0.68308	4.76051	0.00071952	0.0280574
ENSMUSG00000034755	Pcdh11x	green	X	120290259	120910619	1	1	Sufficient replicates	-1.60737	-0.684701	5.09131	0.000793026	0.0300155
ENSMUSG00000022797	Tfrc	green	16	32608920	32632794	1	1	Sufficient replicates	-1.6216	-0.697421	6.85345	2.42277e-08	1.40018e-05
ENSMUSG00000044365	Cxxc4	green	3	134236491	134262090	1	1	Sufficient replicates	-1.62471	-0.700181	5.43187	0.000193761	0.0127572
ENSMUSG00000028497	Ptplad2	green	4	88396144	88438928	1	1	Sufficient replicates	-1.63102	-0.705771	2.42507	0.00166518	0.0451102
ENSMUSG00000041378	Cldn5	green	16	18776847	18778260	1	1	Sufficient replicates	-1.65302	-0.725101	4.70111	3.47849e-06	0.000661931
ENSMUSG00000016150	Tenm1	green	X	42527866	43429126	1	1	Sufficient replicates	-1.65718	-0.72873	6.70227	0.00134374	0.0402261
ENSMUSG00000042195	Slc35f2	green	9	53771535	53818161	1	1	Sufficient replicates	-1.65907	-0.730377	1.99888	0.00110379	0.03626
ENSMUSG00000025993	Slc40a1	green	1	45908068	45926523	1	1	Sufficient replicates	-1.66514	-0.735644	3.53116	1.22459e-05	0.00172149
ENSMUSG00000037892	Pcdh18	green	3	49743296	49757316	1	1	Sufficient replicates	-1.67217	-0.74172	3.65073	0.00037786	0.0185865
ENSMUSG00000019718	L3hypdh	green	12	72073428	72085439	1	1	Sufficient replicates	-1.69631	-0.762398	1.53414	0.00189755	0.0480848
ENSMUSG00000006386	Tek	green	4	94739289	94874976	1	1	Sufficient replicates	-1.70259	-0.767729	4.23311	3.90767e-07	0.000145179
ENSMUSG00000063796	Slc22a8	green	19	8591254	8611834	1	1	Sufficient replicates	-1.71778	-0.780545	3.91113	0.000138505	0.0104407
ENSMUSG00000019888	Mgat4c	green	10	101681487	102391469	1	1	Sufficient replicates	-1.72112	-0.783345	3.9203	0.000557172	0.0237049
ENSMUSG00000093536	Smim17	green	7	6398715	6432093	1	1	Sufficient replicates	-1.75151	-0.808603	5.19516	0.00105909	0.0356164
ENSMUSG00000027896	Slc16a4	green	3	107291230	107312115	1	1	Sufficient replicates	-1.75234	-0.809282	2.2838	0.000366951	0.0183523
ENSMUSG00000028339	Col15a1	green	4	47208161	47313167	1	1	Sufficient replicates	-1.75412	-0.81075	3.60627	0.000563488	0.0238931
ENSMUSG00000067028	Cntnap5b	green	1	99772765	100485942	1	1	Sufficient replicates	-1.76432	-0.819113	4.21111	9.44998e-06	0.00141786
ENSMUSG00000031224	Magee2	green	X	104854952	104857267	1	1	Sufficient replicates	-1.78299	-0.834296	3.35785	0.00185893	0.0477083
ENSMUSG00000043410	Hfm1	green	5	106840192	106926321	1	1	Sufficient replicates	-1.78612	-0.836833	1.39197	0.00148219	0.0423593
ENSMUSG00000036904	Fzd8	green	18	9212856	9216201	1	1	Sufficient replicates	-1.794	-0.843182	2.42425	0.00129299	0.0391108
ENSMUSG00000060530	A930017M01Rik	green	15	44881380	44883055	1	1	Sufficient replicates	-1.80854	-0.854825	3.42272	0.000254215	0.0148014
ENSMUSG00000051323	Pcdh19	green	X	133582863	133688993	1	1	Sufficient replicates	-1.8269	-0.869395	5.78108	6.19767e-05	0.00589686
ENSMUSG00000030237	Slco1a4	green	6	141805440	141856199	1	1	Sufficient replicates	-1.85126	-0.888509	6.02417	8.29959e-11	1.29507e-07
ENSMUSG00000034098	Fstl5	green	3	76074270	76710019	1	1	Sufficient replicates	-1.8542	-0.890795	5.21461	0.000270808	0.015211
ENSMUSG00000000957	Mmp14	green	14	54431604	54441258	1	1	Sufficient replicates	-1.86665	-0.900452	3.67333	7.50319e-07	0.000212872
ENSMUSG00000027792	Bche	green	3	73635808	73708415	1	1	Sufficient replicates	-1.87289	-0.905268	3.52354	0.000218185	0.0136182
ENSMUSG00000038048	Cntnap5c	green	17	57769570	58410342	1	1	Sufficient replicates	-1.88121	-0.911662	3.15072	0.000103284	0.00877659
ENSMUSG00000042961	Egflam	green	15	7206120	7398395	1	1	Sufficient replicates	-1.88505	-0.914602	2.62728	0.000905408	0.0326459
ENSMUSG00000059645	Gm7361	green	5	26257691	26264308	1	1	Sufficient replicates	-1.88996	-0.918359	1.10098	0.000892558	0.032626
ENSMUSG00000057337	Chst3	green	10	60181532	60219260	1	1	Sufficient replicates	-1.90043	-0.926322	2.25022	1.29015e-05	0.00179745
ENSMUSG00000053007	Creb5	green	6	53573384	53696007	1	1	Sufficient replicates	-1.9024	-0.927819	1.89977	0.00175496	0.0463552
ENSMUSG00000032193	Ldlr	green	9	21723576	21749916	1	1	Sufficient replicates	-1.92912	-0.947939	4.88448	8.23471e-06	0.00131117
ENSMUSG00000036718	Micall2	green	5	139706693	139736336	1	1	Sufficient replicates	-1.9402	-0.956208	1.70545	0.00181253	0.0471378
ENSMUSG00000045930	Clec14a	green	12	58264720	58269258	1	1	Sufficient replicates	-1.95128	-0.964421	2.21818	4.12847e-05	0.0044428
ENSMUSG00000050121	Opalin	green	19	41062474	41077113	1	1	Sufficient replicates	-1.96431	-0.974021	4.73917	6.6575e-12	2.07767e-08
ENSMUSG00000046743	Fat4	green	3	38886940	39011985	1	1	Sufficient replicates	-1.97409	-0.981187	4.19588	3.16017e-07	0.000123278
ENSMUSG00000094634	Gm3468	green	14	6020654	6108665	1	1	Sufficient replicates	-1.97527	-0.982047	1.93513	0.00108056	0.0359906
ENSMUSG00000091275	Gm3248	green	14	5939225	5961745	1	1	Sufficient replicates	-1.98395	-0.988372	1.14667	0.00112185	0.0365291
ENSMUSG00000049001	Ndnf	green	6	65671590	65706930	1	1	Sufficient replicates	-1.99631	-0.997337	3.63765	0.000130596	0.0102421
ENSMUSG00000049538	Adamts16	green	13	70727802	70841811	1	1	Sufficient replicates	-2.05059	-1.03604	3.07118	3.41505e-05	0.00389227
ENSMUSG00000055761	Nkain3	green	4	20118874	20778866	1	1	Sufficient replicates	-2.07597	-1.05379	2.67446	4.30618e-05	0.00458066
ENSMUSG00000025407	Gli1	green	10	127329889	127341589	1	1	Sufficient replicates	-2.11517	-1.08078	2.10577	0.00184773	0.0477083
ENSMUSG00000093985	Gm10406	green	14	7006115	7027449	1	1	Sufficient replicates	-2.12751	-1.08917	1.12767	0.000456893	0.0210306
ENSMUSG00000043251	Exoc3l	green	8	105289924	105296098	1	1	Sufficient replicates	-2.13953	-1.09729	0.309725	0.00121734	0.0378395
ENSMUSG00000079410	Gm2897	green	14	3049285	3076840	1	1	Sufficient replicates	-2.16519	-1.11449	2.19158	0.000430863	0.0202484
ENSMUSG00000030048	Gkn3	green	6	87383268	87388935	1	1	Sufficient replicates	-2.17713	-1.12243	0.723763	0.000824866	0.0308662
ENSMUSG00000033715	Akr1c14	green	13	4049011	4090422	1	1	Sufficient replicates	-2.23172	-1.15816	1.17957	0.000212947	0.0134067
ENSMUSG00000027204	Fbn1	green	2	125300594	125507993	1	1	Sufficient replicates	-2.23343	-1.15926	3.98736	3.15742e-06	0.000624627
ENSMUSG00000085054	Gm15834	green	1	58505148	58523230	1	1	Sufficient replicates	-2.30778	-1.2065	0.184352	0.000264048	0.0152037
ENSMUSG00000042596	Tfap2d	green	1	19103022	19166346	1	1	Sufficient replicates	-2.38406	-1.25342	1.07177	0.00154347	0.0433952
ENSMUSG00000050926	Dcaf12l2	green	X	44365458	44368342	1	1	Sufficient replicates	-2.58767	-1.37165	0.487271	0.000926418	0.0333084
ENSMUSG00000026043	Col3a1	green	1	45311538	45349706	1	1	Sufficient replicates	-2.58779	-1.37172	1.86795	0.000296595	0.0157955
ENSMUSG00000078952	Lincenc1	green	13	97434970	97497007	1	1	Sufficient replicates	-2.62497	-1.3923	1.17238	0.00108571	0.0359906
ENSMUSG00000078160	Gm16503	green	4	147540218	147543500	1	1	Sufficient replicates	-2.80877	-1.48994	0.748142	3.16236e-06	0.000624627
ENSMUSG00000070423	Olfr558	green	7	102702331	102712054	1	1	Sufficient replicates	-2.87037	-1.52124	-0.139711	0.000187306	0.0124769
ENSMUSG00000087166	L1td1	green	4	98726734	98738480	0.75	1	Sufficient replicates	-3.00914	-1.58935	-0.766531	0.00147608	0.0422618
ENSMUSG00000058159	T2	green	17	8372396	8422728	0.75	1	Sufficient replicates	-3.01586	-1.59257	-0.234449	0.000209452	0.0133336
ENSMUSG00000096990	Gm26790	green	7	35772378	35779168	0.75	1	Sufficient replicates	-3.07176	-1.61907	-0.337526	0.000586197	0.0243921
ENSMUSG00000047497	Adamts12	green	15	11064790	11346867	1	1	Sufficient replicates	-3.44561	-1.78476	-0.812608	0.00200533	0.0492775
ENSMUSG00000081219	Bambi-ps1	green	2	122466935	122467526	1	1	Sufficient replicates	-3.72545	-1.89742	-0.292239	4.33408e-05	0.00458066
ENSMUSG00000044681	Cnpy1	green	5	28200819	28245792	0.75	1	Sufficient replicates	-3.85173	-1.94551	1.35761	0.00174264	0.0463552
ENSMUSG00000006764	Tph2	green	10	115078641	115185022	1	1	Sufficient replicates	-19.9498	-4.3183	3.83225	0.000579161	0.0242936
ENSMUSG00000020838	Slc6a4	green	11	76998603	77032340	1	1	Sufficient replicates	-45.0493	-5.49343	2.85851	0.00126002	0.0387034
