# Supplementary material for: APOE Stabilization by Exercise Prevents Aging Neurovascular Dysfunction and Complement Induction
Source: PLoS Biol. 2015 Oct 29;13(10):e1002279. doi: 10.1371/journal.pbio.1002279 (PMC4626092; doi:10.1371/journal.pbio.1002279)
Supplement: S3 Table — (XLSX) [file pbio.1002279.s015.xlsx]

## Sheet: RB - region 3
GID	Gene Name	Chr	Start	End	Counts.pos	Counts.neg	FLAG	FC	logFC_21_mnths_vs_4_mnths	logCPM	PValue	FDR
ENSMUSG00000026822	Lcn2	2	32384633	32387797	1	1	Sufficient replicates	14.8888	3.89616	0.226306	1.25686e-05	0.000841766
ENSMUSG00000067547	Gm7666	15	6653923	6654741	0.75	0.5	Sufficient replicates	11.6284	3.53958	-0.335219	0.000375346	0.0103451
ENSMUSG00000002831	Plin4	17	56100591	56109803	1	1	Sufficient replicates	8.18836	3.03357	3.88464	2.28252e-10	1.12926e-07
ENSMUSG00000043013	Onecut1	9	74861921	74891781	1	0.75	Sufficient replicates	4.23849	2.08355	-0.636745	0.00124477	0.0241048
ENSMUSG00000053175	Bcl3	7	19808462	19822770	1	1	Sufficient replicates	3.94788	1.98108	-0.724717	0.000106559	0.00423394
ENSMUSG00000033383	Rtp1	16	23429133	23433960	1	1	Sufficient replicates	3.80673	1.92855	0.321672	2.42384e-05	0.00137683
ENSMUSG00000040170	Fmo2	1	162874317	162898726	1	1	Sufficient replicates	3.7944	1.92387	1.84347	2.18333e-13	2.23238e-10
ENSMUSG00000073418	C4b	17	34728380	34743882	1	1	Sufficient replicates	3.77306	1.91573	5.92304	1.90368e-19	4.86611e-16
ENSMUSG00000070637	Gm694	4	141432672	141436105	1	1	Sufficient replicates	3.73123	1.89965	0.499505	3.00124e-09	8.97658e-07
ENSMUSG00000024164	C3	17	57203970	57228136	1	1	Sufficient replicates	3.72734	1.89815	0.673119	3.02989e-06	0.000267066
ENSMUSG00000004328	Hif3a	7	17031507	17062427	1	1	Sufficient replicates	3.71979	1.89522	3.60268	3.35678e-10	1.5142e-07
ENSMUSG00000079017	Ifi27l2a	12	103442167	103443680	1	0.75	Sufficient replicates	3.69434	1.88532	-0.502679	0.00275523	0.0410836
ENSMUSG00000050370	Ch25h	19	34473786	34475135	1	1	Sufficient replicates	3.67192	1.87653	-0.113139	0.0018724	0.0318018
ENSMUSG00000092490	Gm20482	7	8855847	8862851	1	1	Sufficient replicates	3.10213	1.63326	0.255138	0.000105254	0.00419294
ENSMUSG00000050105	Grrp1	4	134251110	134254106	1	1	Sufficient replicates	3.09983	1.63219	1.04594	9.12355e-08	1.66581e-05
ENSMUSG00000014158	Trpv4	5	114622152	114658421	1	1	Sufficient replicates	2.9706	1.57075	1.50064	2.81442e-05	0.00151723
ENSMUSG00000027377	Mall	2	127704386	127729932	1	1	Sufficient replicates	2.94635	1.55893	-0.17776	3.90226e-05	0.00194315
ENSMUSG00000092178	Gm3912	7	7366611	7374636	1	1	Sufficient replicates	2.92728	1.54956	1.05969	5.41724e-08	1.02666e-05
ENSMUSG00000024066	Xdh	17	73883908	73950182	1	1	Sufficient replicates	2.82668	1.49911	3.73339	1.27635e-13	1.39824e-10
ENSMUSG00000021903	Galnt15	14	32028989	32062197	1	1	Sufficient replicates	2.78565	1.47801	2.91257	9.83298e-10	3.59068e-07
ENSMUSG00000028862	Map3k6	4	133240818	133252929	1	1	Sufficient replicates	2.65526	1.40886	2.35662	2.87159e-08	6.29166e-06
ENSMUSG00000041596	Nlrp5-ps	7	14530652	14622479	1	1	Sufficient replicates	2.63042	1.39529	0.349056	0.0022707	0.0362767
ENSMUSG00000037095	Lrg1	17	56119680	56121946	1	1	Sufficient replicates	2.5932	1.37473	0.471768	0.000179495	0.00614488
ENSMUSG00000038745	Nlrp6	7	140920902	140929192	1	1	Sufficient replicates	2.58278	1.36893	0.330459	0.000233264	0.00750016
ENSMUSG00000030353	Tead4	6	128224288	128300823	1	1	Sufficient replicates	2.55096	1.35104	-0.216658	0.000432233	0.0115286
ENSMUSG00000078502	Gm13212	4	145585166	145625345	1	1	Sufficient replicates	2.52808	1.33804	-0.322253	0.000855437	0.0186101
ENSMUSG00000032690	Oas2	5	120730333	120749853	1	1	Sufficient replicates	2.50012	1.322	0.419982	0.000241579	0.00771894
ENSMUSG00000090877	Hspa1b	17	34956436	34959238	1	1	Sufficient replicates	2.4896	1.31591	3.90475	2.00298e-09	6.26933e-07
ENSMUSG00000040856	Dlk1	12	109452823	109463336	1	1	Sufficient replicates	2.3324	1.22181	3.29678	0.00217115	0.0351997
ENSMUSG00000022769	Sdf2l1	16	17130138	17132383	1	1	Sufficient replicates	2.3111	1.20858	2.82283	2.74543e-11	1.75444e-08
ENSMUSG00000026303	Mlph	1	90915085	90951142	1	1	Sufficient replicates	2.30855	1.20699	1.57841	7.00111e-09	1.88379e-06
ENSMUSG00000057969	Sema3b	9	107597674	107609229	1	1	Sufficient replicates	2.29401	1.19787	1.47691	0.0010058	0.0209307
ENSMUSG00000028776	Tinagl1	4	130164454	130175122	1	1	Sufficient replicates	2.19721	1.13567	2.56908	1.16571e-08	2.9309e-06
ENSMUSG00000004951	Hspb1	5	135887919	135889563	1	1	Sufficient replicates	2.18494	1.1276	2.53902	3.54692e-10	1.51941e-07
ENSMUSG00000026922	Agpat2	2	26593057	26604417	1	1	Sufficient replicates	2.17124	1.11852	0.133347	0.00246649	0.0380217
ENSMUSG00000047507	Baiap3	17	25242659	25256364	1	1	Sufficient replicates	2.16506	1.11441	4.41483	0.00250565	0.0383983
ENSMUSG00000066687	Zbtb16	9	48654311	48835945	1	1	Sufficient replicates	2.1642	1.11384	5.28111	8.04743e-10	3.08559e-07
ENSMUSG00000049436	Upk1b	16	38773184	38800203	1	1	Sufficient replicates	2.10256	1.07215	0.909826	0.000331526	0.00964822
ENSMUSG00000022146	Osmr	15	6813577	6874969	1	1	Sufficient replicates	2.05869	1.04172	3.24566	1.93399e-06	0.00018562
ENSMUSG00000050534	Htr5b	1	121509842	121528465	1	1	Sufficient replicates	2.05205	1.03706	0.813431	0.000111342	0.00440116
ENSMUSG00000024610	Cd74	18	60803848	60812646	1	1	Sufficient replicates	2.03628	1.02594	1.70009	0.000736544	0.0169327
ENSMUSG00000060862	Zbtb40	4	136979732	137048801	1	1	Sufficient replicates	2.01899	1.01363	4.0515	1.2008e-14	1.84167e-11
ENSMUSG00000024222	Fkbp5	17	28399095	28517524	1	1	Sufficient replicates	1.99069	0.993272	5.37272	1.313e-12	1.22636e-09
ENSMUSG00000031111	Igsf1	X	49782536	49797749	1	1	Sufficient replicates	1.98967	0.992527	2.57234	0.000295421	0.00883211
ENSMUSG00000023272	Creld2	15	88819646	88826681	1	1	Sufficient replicates	1.98829	0.991527	3.45578	7.63915e-12	5.85808e-09
ENSMUSG00000040562	Gstm2	3	107981702	107986453	1	1	Sufficient replicates	1.98215	0.987065	0.666741	0.000469055	0.0121897
ENSMUSG00000020227	Irak3	10	120141648	120202130	1	1	Sufficient replicates	1.98157	0.986643	0.863825	0.000670053	0.0159327
ENSMUSG00000015354	Pcolce2	9	95637601	95698096	1	1	Sufficient replicates	1.9697	0.977973	2.5325	6.48662e-07	7.48009e-05
ENSMUSG00000037820	Tgm2	2	158116402	158146436	1	1	Sufficient replicates	1.95886	0.970017	3.94892	6.82633e-12	5.51028e-09
ENSMUSG00000032556	Bfsp2	9	103424920	103480420	1	1	Sufficient replicates	1.95134	0.964466	1.90904	0.00177275	0.0306018
ENSMUSG00000047878	A4galt	15	83226726	83251774	1	1	Sufficient replicates	1.95066	0.963965	0.954376	0.000777758	0.0175161
ENSMUSG00000049892	Rasd1	11	59963181	59964944	1	1	Sufficient replicates	1.93986	0.955954	3.24154	8.91353e-06	0.000641816
ENSMUSG00000039903	Eva1c	16	90826719	90905109	1	1	Sufficient replicates	1.9288	0.947701	0.630582	0.00177835	0.0306456
ENSMUSG00000073409	H2-Q6	17	35424850	35430055	1	1	Sufficient replicates	1.92629	0.945823	1.08663	0.00115477	0.0228821
ENSMUSG00000010358	Ifi35	11	101448407	101458698	1	1	Sufficient replicates	1.92185	0.942492	1.15749	0.000194721	0.00650638
ENSMUSG00000024053	Emilin2	17	71252176	71310965	1	1	Sufficient replicates	1.91477	0.937171	2.16242	2.68375e-07	3.67506e-05
ENSMUSG00000032807	Alox12b	11	69156989	69169792	1	1	Sufficient replicates	1.91235	0.93535	2.64826	2.21367e-07	3.20293e-05
ENSMUSG00000060550	H2-Q7	17	35439155	35443773	1	1	Sufficient replicates	1.90347	0.928633	1.42084	0.0017544	0.0304036
ENSMUSG00000021091	Serpina3n	12	104406729	104414329	1	1	Sufficient replicates	1.90311	0.928358	4.28435	5.70505e-07	6.82989e-05
ENSMUSG00000032278	Paqr5	9	61953481	62026856	1	1	Sufficient replicates	1.90159	0.927205	2.3304	7.53387e-05	0.00320075
ENSMUSG00000027356	Fermt1	2	132904389	132945906	1	1	Sufficient replicates	1.89636	0.92323	0.988811	0.00296436	0.042891
ENSMUSG00000036106	Prr5	15	84669620	84703673	1	1	Sufficient replicates	1.88404	0.913827	2.02333	0.000346205	0.00990624
ENSMUSG00000073590	3222401L13Rik	18	37655907	37658737	1	1	Sufficient replicates	1.88338	0.913327	1.44428	0.000137279	0.00504573
ENSMUSG00000033685	Ucp2	7	100493337	100502020	1	1	Sufficient replicates	1.86811	0.901583	3.87509	3.03916e-10	1.41247e-07
ENSMUSG00000026072	Il1r1	1	40225080	40316198	1	1	Sufficient replicates	1.86	0.895303	3.08493	3.61019e-06	0.000304852
ENSMUSG00000071637	Cebpd	16	15887286	15888466	1	1	Sufficient replicates	1.85377	0.890465	1.65725	0.00115198	0.0228742
ENSMUSG00000039457	Ppl	16	5086291	5132481	1	1	Sufficient replicates	1.84156	0.880929	1.9377	1.61031e-05	0.00102905
ENSMUSG00000041957	Pkp2	16	16213318	16272712	1	1	Sufficient replicates	1.83446	0.875354	3.63383	5.08174e-06	0.00040593
ENSMUSG00000024778	Fas	19	34290659	34327770	1	1	Sufficient replicates	1.82785	0.870144	1.28419	0.000752002	0.0171629
ENSMUSG00000015451	C4a	17	34809092	34823464	1	1	Sufficient replicates	1.81988	0.863842	1.73915	0.00022049	0.00724122
ENSMUSG00000031465	Angpt2	8	18690263	18741562	1	1	Sufficient replicates	1.81403	0.859197	0.80101	0.0030897	0.0443695
ENSMUSG00000014782	Plekhg4	8	105373274	105382862	1	1	Sufficient replicates	1.80662	0.853297	1.76716	0.0003569	0.0101554
ENSMUSG00000038059	Smim3	18	60474193	60501983	1	1	Sufficient replicates	1.8043	0.851438	2.75561	1.05474e-06	0.000111562
ENSMUSG00000044456	Rin3	12	102283048	102390855	1	1	Sufficient replicates	1.79835	0.846673	1.68623	0.000166336	0.00586521
ENSMUSG00000041324	Inhba	13	16011851	16027211	1	1	Sufficient replicates	1.78832	0.838603	1.84964	0.000287172	0.00863598
ENSMUSG00000040146	Rgl3	9	21971527	21989453	1	1	Sufficient replicates	1.78689	0.837447	1.53471	8.33483e-05	0.00351185
ENSMUSG00000020932	Gfap	11	102887336	102900912	1	1	Sufficient replicates	1.78307	0.834362	7.58293	0.000266034	0.00825945
ENSMUSG00000045876	Pcdhb8	18	37355271	37357610	1	1	Sufficient replicates	1.77519	0.827972	1.54727	0.00119636	0.0234247
ENSMUSG00000020732	Rab37	11	115091431	115162236	1	1	Sufficient replicates	1.75243	0.809354	2.13349	0.000967784	0.0204024
ENSMUSG00000072620	Slfn2	11	83065112	83070678	1	1	Sufficient replicates	1.74915	0.806652	1.25252	0.000455806	0.0119909
ENSMUSG00000015112	Slc25a13	6	6041218	6217173	1	1	Sufficient replicates	1.74676	0.804678	1.67674	0.00017889	0.00614488
ENSMUSG00000029826	Zc3hav1	6	38305286	38354603	1	1	Sufficient replicates	1.74207	0.8008	3.03189	3.01614e-07	4.05776e-05
ENSMUSG00000047759	Hs3st3a1	11	64435332	64522841	1	1	Sufficient replicates	1.73619	0.795924	1.20144	0.00148363	0.0272267
ENSMUSG00000061143	Maml3	3	51687611	52104891	1	1	Sufficient replicates	1.72788	0.789002	3.09403	7.62716e-06	0.000562393
ENSMUSG00000033880	Lgals3bp	11	118392751	118402092	1	1	Sufficient replicates	1.71986	0.78229	3.98982	0.000183671	0.00621848
ENSMUSG00000031980	Agt	8	124556534	124569706	1	1	Sufficient replicates	1.71972	0.782174	3.88329	0.000507475	0.0127384
ENSMUSG00000047259	Mc4r	18	66857715	66860472	1	1	Sufficient replicates	1.71608	0.779116	1.15902	0.00207197	0.0343173
ENSMUSG00000019232	Etnppl	3	130617448	130635750	1	1	Sufficient replicates	1.71495	0.778163	4.65302	5.65739e-07	6.82989e-05
ENSMUSG00000029816	Gpnmb	6	49036518	49058182	1	1	Sufficient replicates	1.71462	0.777892	1.9198	0.00114211	0.0227192
ENSMUSG00000005413	Hmox1	8	75093591	75100596	1	1	Sufficient replicates	1.70951	0.773579	2.0071	4.56077e-05	0.00220658
ENSMUSG00000002910	Arrdc2	8	70835155	70839720	1	1	Sufficient replicates	1.70808	0.772379	3.69698	2.0755e-06	0.000195362
ENSMUSG00000055866	Per2	1	91415982	91459324	1	1	Sufficient replicates	1.70335	0.768371	5.62263	1.13554e-06	0.000118474
ENSMUSG00000026864	Hspa5	2	34771970	34776531	1	1	Sufficient replicates	1.69929	0.764931	8.22074	1.76496e-11	1.17692e-08
ENSMUSG00000028645	Slc2a1	4	119108711	119137330	1	1	Sufficient replicates	1.69812	0.763939	6.3898	1.00362e-11	7.32977e-09
ENSMUSG00000041592	Sdk2	11	113776374	114067046	1	1	Sufficient replicates	1.6939	0.760345	4.94472	3.38875e-09	9.3047e-07
ENSMUSG00000074151	Nlrc5	8	94472763	94527272	1	1	Sufficient replicates	1.69113	0.757991	0.785266	0.00321568	0.0454133
ENSMUSG00000030413	Pglyrp1	7	18884690	18890438	1	1	Sufficient replicates	1.69013	0.757137	1.76974	0.00284727	0.041989
ENSMUSG00000082286	Pisd-ps1	11	3125904	3131004	1	1	Sufficient replicates	1.67618	0.745173	7.05998	0.00121817	0.0237095
ENSMUSG00000041828	Abca8a	11	110025634	110095978	1	1	Sufficient replicates	1.66843	0.73849	4.31355	1.35933e-12	1.22636e-09
ENSMUSG00000051242	Pcdhb9	18	37400855	37403909	1	1	Sufficient replicates	1.65329	0.725337	4.19035	5.73871e-14	7.33455e-11
ENSMUSG00000034768	Asb16	11	102268743	102279462	1	1	Sufficient replicates	1.64596	0.718926	1.50357	0.00132735	0.0251638
ENSMUSG00000048706	Lurap1l	4	80910646	80955628	1	1	Sufficient replicates	1.63501	0.7093	3.86475	2.09467e-05	0.00123561
ENSMUSG00000062563	Cys1	12	24665838	24681813	1	1	Sufficient replicates	1.63294	0.707475	2.6915	1.29339e-05	0.000862469
ENSMUSG00000070867	Trabd2b	4	114406724	114615098	1	1	Sufficient replicates	1.62785	0.702965	2.33358	0.000268592	0.00832202
ENSMUSG00000023067	Cdkn1a	17	29090979	29100722	1	1	Sufficient replicates	1.61951	0.695555	4.18871	2.87517e-05	0.00153633
ENSMUSG00000025823	Pdia4	6	47796142	47813512	1	1	Sufficient replicates	1.61901	0.695108	5.50563	5.36963e-12	4.57523e-09
ENSMUSG00000023795	Pisd-ps2	17	3076578	3084183	1	1	Sufficient replicates	1.61557	0.692042	4.5592	0.000125609	0.00478029
ENSMUSG00000020681	Ace	11	105967945	105989964	1	1	Sufficient replicates	1.61425	0.690865	4.46117	0.00285587	0.042035
ENSMUSG00000064080	Fbln2	6	91212455	91272540	1	1	Sufficient replicates	1.61111	0.688052	3.2154	8.62757e-07	9.58849e-05
ENSMUSG00000062488	I830012O16Rik	19	34607970	34613401	1	1	Sufficient replicates	1.60966	0.686752	2.42827	0.000112234	0.00441369
ENSMUSG00000075602	Ly6a	15	74994877	74998031	1	1	Sufficient replicates	1.60912	0.68627	4.36755	2.90928e-07	3.94863e-05
ENSMUSG00000091971	Hspa1a	17	34969190	34972156	1	1	Sufficient replicates	1.59631	0.674742	3.74819	2.10697e-05	0.00123811
ENSMUSG00000069833	Ahnak	19	8989284	9076919	1	1	Sufficient replicates	1.59356	0.672252	6.0694	1.8095e-05	0.00112357
ENSMUSG00000030022	Adamts9	6	92772699	92943492	1	1	Sufficient replicates	1.58769	0.666927	2.72168	0.000859096	0.0186101
ENSMUSG00000031431	Tsc22d3	X	140539528	140600659	1	1	Sufficient replicates	1.58414	0.663701	6.34712	6.4447e-07	7.48009e-05
ENSMUSG00000030583	Sipa1l3	7	29320372	29518641	1	1	Sufficient replicates	1.58338	0.663006	6.03622	2.3359e-08	5.26848e-06
ENSMUSG00000079018	Ly6c1	15	75044018	75048830	1	1	Sufficient replicates	1.57883	0.658855	4.86717	3.56645e-10	1.51941e-07
ENSMUSG00000035168	Tanc1	2	59612042	59846149	1	1	Sufficient replicates	1.5787	0.658734	5.97991	2.50115e-05	0.00139534
ENSMUSG00000041849	Card6	15	5095981	5108539	1	1	Sufficient replicates	1.57175	0.652371	1.61766	0.00311418	0.0446505
ENSMUSG00000018334	Ksr1	11	79013440	79146407	1	1	Sufficient replicates	1.56813	0.649046	5.71553	1.93369e-10	1.02265e-07
ENSMUSG00000032575	Manf	9	106838312	106891979	1	1	Sufficient replicates	1.56153	0.642956	5.10742	4.2336e-10	1.72791e-07
ENSMUSG00000030847	Bag3	7	128523583	128546977	1	1	Sufficient replicates	1.55815	0.63983	2.94106	4.78173e-05	0.00227051
ENSMUSG00000048218	Amigo2	15	97244074	97247287	1	1	Sufficient replicates	1.55765	0.639374	3.52531	4.29301e-05	0.00210358
ENSMUSG00000016239	Lonrf3	X	36328353	36362341	1	1	Sufficient replicates	1.55757	0.639296	3.44674	0.000179462	0.00614488
ENSMUSG00000053930	Shisa6	11	66211725	66525964	1	1	Sufficient replicates	1.55265	0.634735	5.67379	0.00332964	0.0464665
ENSMUSG00000044258	Ctla2a	13	60934155	60936625	1	1	Sufficient replicates	1.55243	0.63453	2.67433	0.000857078	0.0186101
ENSMUSG00000004894	Hapln2	3	88021750	88027583	1	1	Sufficient replicates	1.54903	0.631367	4.49866	2.09244e-09	6.41835e-07
ENSMUSG00000039323	Igfbp2	1	72824503	72852474	1	1	Sufficient replicates	1.54784	0.630257	4.1384	6.70242e-05	0.0029847
ENSMUSG00000023452	Pisd	5	32736301	32785646	1	1	Sufficient replicates	1.54432	0.626975	6.3982	8.76695e-10	3.27948e-07
ENSMUSG00000040957	Cables1	18	11839220	11945627	1	1	Sufficient replicates	1.54217	0.624964	4.44346	4.6751e-07	5.78242e-05
ENSMUSG00000030168	Adipor2	6	119353150	119417704	1	1	Sufficient replicates	1.54081	0.623684	6.24733	1.05182e-07	1.85423e-05
ENSMUSG00000074896	Ifit3	19	34583531	34588731	1	1	Sufficient replicates	1.53611	0.619282	3.35663	1.24111e-05	0.000834862
ENSMUSG00000059674	Cdh24	14	54631992	54641364	1	1	Sufficient replicates	1.53435	0.617629	2.923	0.000153337	0.00546914
ENSMUSG00000018819	Lsp1	7	142460809	142494867	1	1	Sufficient replicates	1.5311	0.61457	2.02509	0.00173619	0.0301563
ENSMUSG00000051590	Map3k19	1	127815253	127840321	1	1	Sufficient replicates	1.5278	0.611453	2.71226	0.000419782	0.0112951
ENSMUSG00000030256	Bhlhe41	6	145858243	145865558	1	1	Sufficient replicates	1.5259	0.609657	5.26342	1.69681e-10	9.29426e-08
ENSMUSG00000020891	Alox8	11	69183932	69197843	1	1	Sufficient replicates	1.52575	0.60952	2.66612	0.000471312	0.0121897
ENSMUSG00000030494	Rhpn2	7	35334170	35392289	1	1	Sufficient replicates	1.52567	0.60944	3.17051	8.97114e-05	0.00368578
ENSMUSG00000033316	Galnt9	5	110544345	110621382	1	1	Sufficient replicates	1.52532	0.609113	6.14623	2.13056e-10	1.08922e-07
ENSMUSG00000029096	Htra3	5	35652041	35679782	1	1	Sufficient replicates	1.51857	0.602717	1.91132	0.00243881	0.0378583
ENSMUSG00000026494	Kif26b	1	178529125	178932855	1	1	Sufficient replicates	1.511	0.595505	3.07073	9.72886e-06	0.000687611
ENSMUSG00000015468	Notch4	17	34564268	34588503	1	1	Sufficient replicates	1.5089	0.593495	2.82777	0.000228524	0.00739378
ENSMUSG00000045498	Pcdhb3	18	37300799	37304585	1	1	Sufficient replicates	1.50218	0.587055	3.09134	0.000146927	0.00531223
ENSMUSG00000026728	Vim	2	13573927	13582826	1	1	Sufficient replicates	1.49836	0.583381	5.02188	1.58135e-07	2.52637e-05
ENSMUSG00000024998	Plce1	19	38481109	38785030	1	1	Sufficient replicates	1.49564	0.580758	4.06112	2.30862e-06	0.000210758
ENSMUSG00000025473	Adam8	7	139978932	139992562	1	1	Sufficient replicates	1.49362	0.578808	2.43569	0.000184211	0.00622302
ENSMUSG00000020484	Xbp1	11	5520659	5525893	1	1	Sufficient replicates	1.4864	0.571826	6.44765	5.75175e-10	2.26191e-07
ENSMUSG00000025732	Fam195a	17	25863698	25868738	1	1	Sufficient replicates	1.48553	0.570979	1.86588	0.00307092	0.0441413
ENSMUSG00000030341	Tnfrsf1a	6	125349362	125362484	1	1	Sufficient replicates	1.48398	0.569474	2.98146	4.8941e-05	0.00230956
ENSMUSG00000020614	Fam20a	11	109669749	109722279	1	1	Sufficient replicates	1.4839	0.56939	3.53205	0.000183352	0.00621848
ENSMUSG00000031827	Cotl1	8	119809225	119840579	1	1	Sufficient replicates	1.48058	0.56616	5.08172	1.08759e-07	1.8742e-05
ENSMUSG00000060257	Scrt2	2	152081529	152095802	1	1	Sufficient replicates	1.47999	0.56559	4.07487	9.64684e-05	0.00387313
ENSMUSG00000034165	Ccnd3	17	47505051	47599691	1	1	Sufficient replicates	1.47762	0.563276	4.22091	1.40055e-07	2.3097e-05
ENSMUSG00000057963	Itpk1	12	102568582	102704930	1	1	Sufficient replicates	1.47458	0.560309	5.62357	3.0435e-09	8.97658e-07
ENSMUSG00000022436	Sh3bp1	15	78899667	78919517	1	1	Sufficient replicates	1.4735	0.55925	3.77751	2.09898e-06	0.000195362
ENSMUSG00000031770	Herpud1	8	94386438	94395377	1	1	Sufficient replicates	1.47126	0.55705	5.59699	2.38271e-10	1.14199e-07
ENSMUSG00000054675	Tmem119	5	113793729	113800516	1	1	Sufficient replicates	1.46969	0.55551	4.14032	2.06989e-05	0.00123046
ENSMUSG00000055044	Pdlim1	19	40221173	40271842	1	1	Sufficient replicates	1.46743	0.553287	2.90861	0.00173595	0.0301563
ENSMUSG00000042292	Mkl1	15	81012281	81190757	1	1	Sufficient replicates	1.46657	0.552444	5.73575	1.3288e-07	2.23955e-05
ENSMUSG00000075592	Nynrin	14	55854036	55874735	1	1	Sufficient replicates	1.46305	0.548981	3.48518	0.00173474	0.0301563
ENSMUSG00000070436	Serpinh1	7	99345375	99353230	1	1	Sufficient replicates	1.46239	0.548327	3.55861	0.000265032	0.00824503
ENSMUSG00000074892	B3galt5	16	96235801	96319859	1	1	Sufficient replicates	1.46172	0.547667	6.0214	1.04789e-13	1.23627e-10
ENSMUSG00000039167	Eltd1	3	151437887	151545086	1	1	Sufficient replicates	1.45961	0.54558	5.07041	1.7819e-08	4.20445e-06
ENSMUSG00000050288	Fzd2	11	102604396	102608058	1	1	Sufficient replicates	1.45825	0.544234	3.19903	8.56396e-05	0.00358867
ENSMUSG00000060402	Chst8	7	34674468	34812711	1	1	Sufficient replicates	1.45614	0.542153	3.26067	0.000275391	0.00843846
ENSMUSG00000024856	Cdk2ap2	19	4097182	4099019	1	1	Sufficient replicates	1.45348	0.53951	3.23376	0.00102607	0.0211801
ENSMUSG00000059498	Fcgr3	1	171051174	171064935	1	1	Sufficient replicates	1.45281	0.538842	3.72962	0.000858751	0.0186101
ENSMUSG00000058145	Adamts17	7	66839735	67152625	1	1	Sufficient replicates	1.45097	0.537021	2.59341	0.00113365	0.0226096
ENSMUSG00000004931	Apba3	10	81268172	81273246	1	1	Sufficient replicates	1.44934	0.535397	3.49205	2.68644e-05	0.00147773
ENSMUSG00000015846	Rxra	2	27676440	27762957	1	1	Sufficient replicates	1.4473	0.533365	5.13412	1.61292e-10	9.16196e-08
ENSMUSG00000039911	Spsb1	4	149896283	149955043	1	1	Sufficient replicates	1.44613	0.532196	4.04402	1.65195e-05	0.00104263
ENSMUSG00000029570	Lfng	5	140607341	140615543	1	1	Sufficient replicates	1.44577	0.531841	3.70175	0.000369769	0.0102604
ENSMUSG00000040822	1700123O20Rik	14	54686171	54690742	1	1	Sufficient replicates	1.44499	0.531059	3.60509	8.72167e-06	0.000635736
ENSMUSG00000064215	Ifi27	12	103434211	103440239	1	1	Sufficient replicates	1.44152	0.527594	4.39579	1.98121e-05	0.00118694
ENSMUSG00000032373	Car12	9	66713686	66766845	1	1	Sufficient replicates	1.44135	0.527423	4.88126	0.00196738	0.0329768
ENSMUSG00000026773	Pfkfb3	2	11471430	11502101	1	1	Sufficient replicates	1.43872	0.524784	5.47294	1.10927e-06	0.000116526
ENSMUSG00000036570	Fxyd1	7	31051681	31055656	1	1	Sufficient replicates	1.43819	0.524257	3.15937	0.000367822	0.0102604
ENSMUSG00000000732	Icosl	10	78069360	78079525	1	1	Sufficient replicates	1.4367	0.52276	2.61661	0.00237989	0.0372833
ENSMUSG00000032231	Anxa2	9	69453620	69491795	1	1	Sufficient replicates	1.43197	0.518003	3.20832	0.000166615	0.00586521
ENSMUSG00000096603	#N/A	#N/A	#N/A	#N/A	1	1	Sufficient replicates	1.4308	0.516824	2.68788	0.00137279	0.0257705
ENSMUSG00000030222	Rerg	6	137054825	137170497	1	1	Sufficient replicates	1.42906	0.515067	3.62276	0.000820566	0.0181833
ENSMUSG00000034993	Vat1	11	101458745	101466230	1	1	Sufficient replicates	1.42901	0.515019	5.06773	2.80584e-06	0.000248747
ENSMUSG00000017009	Sdc4	2	164424247	164443887	1	1	Sufficient replicates	1.42734	0.513328	5.3837	6.28267e-07	7.35552e-05
ENSMUSG00000033308	Dpyd	3	118562129	119432918	1	1	Sufficient replicates	1.42719	0.513179	2.8442	0.00224495	0.0360154
ENSMUSG00000030087	Klf15	6	90462576	90475238	1	1	Sufficient replicates	1.42419	0.510142	4.37043	8.94478e-07	9.86951e-05
ENSMUSG00000040490	Lrfn2	17	48932379	49097588	1	1	Sufficient replicates	1.42405	0.509997	4.22869	5.35057e-05	0.00250188
ENSMUSG00000042216	Sgsm1	5	113243220	113310786	1	1	Sufficient replicates	1.42299	0.508926	6.949	1.06578e-05	0.000745971
ENSMUSG00000025316	Banp	8	121949750	122029258	1	1	Sufficient replicates	1.42115	0.507061	4.56592	0.000961587	0.0203579
ENSMUSG00000018593	Sparc	11	55394500	55420080	1	1	Sufficient replicates	1.42005	0.505941	7.44395	0.000174891	0.00606856
ENSMUSG00000040447	Spns2	11	72451638	72489904	1	1	Sufficient replicates	1.41942	0.505303	5.85547	3.39743e-09	9.3047e-07
ENSMUSG00000028655	Mfsd2a	4	122946850	122961188	1	1	Sufficient replicates	1.41935	0.505226	4.26084	0.00106471	0.0216859
ENSMUSG00000040055	Gjb6	14	57123303	57133611	1	1	Sufficient replicates	1.41468	0.500475	5.70834	5.96593e-05	0.00273133
ENSMUSG00000020844	Nxn	11	76257198	76399140	1	1	Sufficient replicates	1.41194	0.497677	3.18889	0.000158794	0.00563756
ENSMUSG00000043557	Mdga1	17	29827956	29970087	1	1	Sufficient replicates	1.41106	0.496776	5.11984	2.74913e-05	0.00150048
ENSMUSG00000029478	Ncor2	5	125017153	125179219	1	1	Sufficient replicates	1.40823	0.493878	7.09821	1.05042e-07	1.85423e-05
ENSMUSG00000031530	Dusp4	8	34807297	34819894	1	1	Sufficient replicates	1.4049	0.490464	3.67131	0.00369451	0.0498792
ENSMUSG00000021676	Iqgap2	13	95627177	95891922	1	1	Sufficient replicates	1.40483	0.490398	5.53992	0.000131663	0.00490156
ENSMUSG00000026471	Mr1	1	155127878	155146783	1	1	Sufficient replicates	1.39877	0.484163	2.50234	0.00280216	0.0415234
ENSMUSG00000021556	Golm1	13	59634996	59675784	1	1	Sufficient replicates	1.39714	0.482475	5.40031	1.87577e-05	0.00114097
ENSMUSG00000030409	Dmpk	7	19083849	19093821	1	1	Sufficient replicates	1.39683	0.482157	3.76442	2.80917e-05	0.00151723
ENSMUSG00000036777	Anln	9	22331214	22389206	1	1	Sufficient replicates	1.39618	0.481488	5.828	1.27751e-06	0.00012806
ENSMUSG00000048106	4632415L05Rik	3	19894886	19895962	1	1	Sufficient replicates	1.39289	0.478081	2.39575	0.00242575	0.0377704
ENSMUSG00000038648	Creb3l2	6	37327255	37442146	1	1	Sufficient replicates	1.39166	0.476803	4.25897	5.33465e-06	0.000417437
ENSMUSG00000037428	Vgf	5	137026392	137033351	1	1	Sufficient replicates	1.39149	0.476626	7.30612	1.88707e-07	2.83746e-05
ENSMUSG00000001768	Rin2	2	145784734	145887616	1	1	Sufficient replicates	1.391	0.476118	5.25612	6.82431e-06	0.000510558
ENSMUSG00000025876	Unc5a	13	54949411	55006018	1	1	Sufficient replicates	1.38913	0.474177	6.4584	1.21453e-06	0.000123359
ENSMUSG00000025608	Podxl	6	31519488	31563981	1	1	Sufficient replicates	1.38763	0.472626	5.57841	0.000147012	0.00531223
ENSMUSG00000020183	Cpm	10	117629500	117687352	1	1	Sufficient replicates	1.38735	0.472333	3.97941	0.00022821	0.00739378
ENSMUSG00000034271	Jdp2	12	85599105	85639878	1	1	Sufficient replicates	1.38509	0.469978	4.76184	1.63427e-07	2.584e-05
ENSMUSG00000000792	Slc5a5	8	70882889	70892757	1	1	Sufficient replicates	1.38498	0.469865	4.0254	6.43578e-05	0.00287771
ENSMUSG00000025790	Slco3a1	7	74275419	74554780	1	1	Sufficient replicates	1.38477	0.469644	4.93407	4.08302e-08	8.46234e-06
ENSMUSG00000086040	Wipf3	6	54429603	54503768	1	1	Sufficient replicates	1.38346	0.468284	7.62806	1.2342e-06	0.000124533
ENSMUSG00000054619	Mettl7a1	15	100304817	100314348	1	1	Sufficient replicates	1.38316	0.46797	4.65969	1.09477e-05	0.000753079
ENSMUSG00000024867	Pip5k1b	19	24294794	24555872	1	1	Sufficient replicates	1.38129	0.466011	4.35702	4.0336e-05	0.00199559
ENSMUSG00000015950	Ncf1	5	134220053	134229625	1	1	Sufficient replicates	1.37931	0.46395	2.812	0.00252765	0.0386121
ENSMUSG00000016179	Camk1g	1	193346346	193370297	1	1	Sufficient replicates	1.37692	0.46144	5.00689	0.000249557	0.00790797
ENSMUSG00000003123	Lipe	7	25379527	25398710	1	1	Sufficient replicates	1.37567	0.460134	3.01994	0.000825599	0.0181833
ENSMUSG00000030888	Rrp8	7	105732207	105737376	1	1	Sufficient replicates	1.37455	0.458962	3.26033	0.000705266	0.0164387
ENSMUSG00000035342	Lzts2	19	45015176	45027104	1	1	Sufficient replicates	1.37218	0.456468	5.10829	1.55236e-06	0.000153604
ENSMUSG00000044562	Rasip1	7	45627488	45639093	1	1	Sufficient replicates	1.37152	0.455777	3.07619	0.00139713	0.0260046
ENSMUSG00000092274	Neat1	19	5824708	5845478	1	1	Sufficient replicates	1.37022	0.454408	7.452	1.95033e-07	2.9041e-05
ENSMUSG00000074364	Ehd2	7	15946977	15967567	1	1	Sufficient replicates	1.36971	0.453866	3.25094	0.00100521	0.0209307
ENSMUSG00000055805	Fmnl1	11	103171107	103198901	1	1	Sufficient replicates	1.368	0.452063	6.87268	2.39979e-06	0.000215238
ENSMUSG00000046711	Hmga1	17	27556620	27563674	1	1	Sufficient replicates	1.3624	0.446151	5.28767	2.18907e-07	3.1975e-05
ENSMUSG00000025020	Slit1	19	41600257	41743665	1	1	Sufficient replicates	1.36222	0.445963	6.68688	0.000152449	0.00545015
ENSMUSG00000018906	P4ha2	11	54100095	54131665	1	1	Sufficient replicates	1.36136	0.445048	3.96977	0.000419032	0.0112947
ENSMUSG00000022508	Bcl6	16	23965052	23988852	1	1	Sufficient replicates	1.36094	0.444607	4.80944	3.82153e-05	0.00193435
ENSMUSG00000042116	Vwa1	4	155768149	155774698	1	1	Sufficient replicates	1.3595	0.443075	4.52873	2.0949e-06	0.000195362
ENSMUSG00000032297	Celf6	9	59577917	59607292	1	1	Sufficient replicates	1.35869	0.442217	4.26774	0.000152326	0.00545015
ENSMUSG00000035673	Sbno2	10	80057416	80102698	1	1	Sufficient replicates	1.35796	0.441443	3.99879	0.000355397	0.0101315
ENSMUSG00000022799	Arhgap31	16	38598340	38713274	1	1	Sufficient replicates	1.35749	0.440942	5.47096	5.31037e-08	1.02666e-05
ENSMUSG00000021866	Anxa11	14	25842156	25886804	1	1	Sufficient replicates	1.35712	0.440551	5.03644	6.15365e-05	0.00279226
ENSMUSG00000020571	Pdia6	12	17266545	17284770	1	1	Sufficient replicates	1.35257	0.435708	6.55623	2.20007e-06	0.000202051
ENSMUSG00000039087	Rreb1	13	37778400	37952002	1	1	Sufficient replicates	1.35071	0.433717	6.51687	0.00164432	0.0290876
ENSMUSG00000034265	Zdhhc14	17	5492600	5753891	1	1	Sufficient replicates	1.3504	0.433384	4.97851	6.74109e-05	0.0029847
ENSMUSG00000073435	Nme3	17	24896500	24897522	1	1	Sufficient replicates	1.35019	0.433165	3.24111	0.0010156	0.021106
ENSMUSG00000029313	Aff1	5	103692374	103855322	1	1	Sufficient replicates	1.34741	0.430185	4.85653	0.000435514	0.0115762
ENSMUSG00000064264	Zfp428	7	24507006	24515682	1	1	Sufficient replicates	1.34498	0.427588	3.80914	0.000686174	0.0162327
ENSMUSG00000031762	Mt2	8	94172618	94173567	1	1	Sufficient replicates	1.34473	0.427315	5.57538	0.000228992	0.00739378
ENSMUSG00000073617	#N/A	#N/A	#N/A	#N/A	1	1	Sufficient replicates	1.34409	0.426633	4.5133	4.524e-05	0.00220153
ENSMUSG00000005514	Por	5	135670033	135735326	1	1	Sufficient replicates	1.34342	0.42591	5.70116	5.128e-08	1.00831e-05
ENSMUSG00000025366	Esyt1	10	128510248	128525859	1	1	Sufficient replicates	1.34288	0.425329	3.72087	0.00133752	0.0252941
ENSMUSG00000028532	Cachd1	4	100776675	101029220	1	1	Sufficient replicates	1.34241	0.42482	4.25648	0.00238771	0.0373677
ENSMUSG00000071719	Tmem28	X	99821021	99848790	1	1	Sufficient replicates	1.34119	0.423509	4.34143	9.44149e-06	0.000673507
ENSMUSG00000059401	Mamld1	X	71050256	71156056	1	1	Sufficient replicates	1.34077	0.42306	5.39276	3.83161e-06	0.000321122
ENSMUSG00000033697	Arhgap39	15	76723985	76818170	1	1	Sufficient replicates	1.33974	0.421949	6.32001	2.08968e-06	0.000195362
ENSMUSG00000031608	Galnt7	8	57523828	57653032	1	1	Sufficient replicates	1.32957	0.41096	3.97345	0.000367718	0.0102604
ENSMUSG00000020044	Timp3	10	86300372	86349506	1	1	Sufficient replicates	1.32798	0.409233	6.88233	3.15384e-06	0.000273351
ENSMUSG00000007476	Lrrc8a	2	30237715	30263790	1	1	Sufficient replicates	1.32516	0.406169	5.19905	1.387e-05	0.000909077
ENSMUSG00000001761	Smo	6	29735694	29761365	1	1	Sufficient replicates	1.32223	0.402974	3.65544	0.0035131	0.0483232
ENSMUSG00000020396	Nefh	11	4938754	4948064	1	1	Sufficient replicates	1.32216	0.402892	6.15863	9.69749e-05	0.0038833
ENSMUSG00000036833	Pnpla7	2	24976033	25054057	1	1	Sufficient replicates	1.32165	0.402336	4.21466	0.00035975	0.0101611
ENSMUSG00000039234	Sec24d	3	123267496	123365635	1	1	Sufficient replicates	1.32132	0.401985	4.00835	0.000186073	0.00627211
ENSMUSG00000027333	Smox	2	131491496	131525922	1	1	Sufficient replicates	1.32082	0.401437	4.79834	0.0001479	0.00532473
ENSMUSG00000022136	Dnajc3	14	118937932	118981702	1	1	Sufficient replicates	1.32002	0.400557	6.307	3.18779e-06	0.000273351
ENSMUSG00000031758	Cdyl2	8	116568724	116732991	1	1	Sufficient replicates	1.31888	0.399315	4.52493	0.00342708	0.0475587
ENSMUSG00000037326	Capn15	17	25959556	25985680	1	1	Sufficient replicates	1.31874	0.399156	4.72293	3.24213e-05	0.0016851
ENSMUSG00000025509	Pnpla2	7	141455198	141460743	1	1	Sufficient replicates	1.31658	0.396795	3.84112	0.00104317	0.0213322
ENSMUSG00000051243	Islr2	9	58196298	58204319	1	1	Sufficient replicates	1.31466	0.394694	5.71632	5.12801e-05	0.00241252
ENSMUSG00000032402	Smad3	9	63646767	63757994	1	1	Sufficient replicates	1.31273	0.392567	6.3481	2.27431e-05	0.00131627
ENSMUSG00000022548	Apod	16	31296192	31314808	1	1	Sufficient replicates	1.31008	0.389653	7.01202	3.13217e-05	0.00164514
ENSMUSG00000020738	Sumo2	11	115523102	115536276	1	1	Sufficient replicates	1.30995	0.389514	5.50795	7.37652e-05	0.00315851
ENSMUSG00000033055	Ankrd54	15	79053094	79062893	1	1	Sufficient replicates	1.30947	0.38898	3.54238	0.0035242	0.0483891
ENSMUSG00000047181	Samd14	11	95009879	95026087	1	1	Sufficient replicates	1.30909	0.388562	5.14119	0.00103696	0.0212619
ENSMUSG00000056116	H2-T22	17	36037128	36042747	1	1	Sufficient replicates	1.30866	0.388095	4.53266	7.4032e-05	0.00315851
ENSMUSG00000037003	Tenc1	15	102102988	102116401	1	1	Sufficient replicates	1.3073	0.38659	4.43573	0.0016791	0.0294949
ENSMUSG00000022790	Igsf11	16	38901471	39027159	1	1	Sufficient replicates	1.30723	0.386508	4.86063	0.000329035	0.00961221
ENSMUSG00000001995	Sipa1l2	8	125418063	125492710	1	1	Sufficient replicates	1.3067	0.38593	5.83731	1.53192e-07	2.47316e-05
ENSMUSG00000014164	Klhl3	13	58004221	58113592	1	1	Sufficient replicates	1.30665	0.385875	4.72972	0.000199729	0.00664477
ENSMUSG00000026313	Hdac4	1	91928779	92180341	1	1	Sufficient replicates	1.30661	0.385833	4.76281	4.67917e-05	0.00224967
ENSMUSG00000038517	Tbkbp1	11	97136171	97151495	1	1	Sufficient replicates	1.30623	0.385413	5.72561	6.20729e-05	0.0028083
ENSMUSG00000073411	H2-D1	17	35262730	35267499	1	1	Sufficient replicates	1.30505	0.384108	5.07351	0.00102032	0.0211523
ENSMUSG00000030878	Cdr2	7	120957036	120982312	1	1	Sufficient replicates	1.30443	0.383425	4.16649	0.000391742	0.0107097
ENSMUSG00000023764	Sfi1	11	3131850	3193463	1	1	Sufficient replicates	1.30282	0.381632	5.67838	0.0012096	0.0236026
ENSMUSG00000015839	Nfe2l2	2	75675513	75704641	1	1	Sufficient replicates	1.3027	0.381506	4.17867	0.000309526	0.00918201
ENSMUSG00000020387	Jade2	11	51813455	51857653	1	1	Sufficient replicates	1.30121	0.379854	6.37718	3.65077e-07	4.86886e-05
ENSMUSG00000002504	Slc9a3r2	17	24639282	24650305	1	1	Sufficient replicates	1.29858	0.37693	4.76117	0.000371292	0.0102604
ENSMUSG00000036256	Igfbp7	5	77349240	77408045	1	1	Sufficient replicates	1.29733	0.375547	3.80555	0.000790335	0.0177472
ENSMUSG00000076441	Ass1	2	31470207	31520672	1	1	Sufficient replicates	1.29707	0.375259	5.0566	0.000131671	0.00490156
ENSMUSG00000048163	Selplg	5	113817798	113830501	1	1	Sufficient replicates	1.29633	0.374432	4.49027	0.00231852	0.0366212
ENSMUSG00000029416	Slc15a4	5	127595664	127632897	1	1	Sufficient replicates	1.29618	0.374264	4.32533	8.7169e-05	0.00363291
ENSMUSG00000060477	Irak2	6	113638467	113695009	1	1	Sufficient replicates	1.29302	0.370749	4.32899	0.000140308	0.00513582
ENSMUSG00000056917	Sipa1	19	5651185	5663707	1	1	Sufficient replicates	1.29159	0.369148	3.51757	0.00146374	0.0269178
ENSMUSG00000032115	Hyou1	9	44379490	44392369	1	1	Sufficient replicates	1.29141	0.368945	6.76001	4.31515e-08	8.8242e-06
ENSMUSG00000031765	Mt1	8	94179089	94180325	1	1	Sufficient replicates	1.28938	0.366678	6.27855	0.00116335	0.0229926
ENSMUSG00000061232	H2-K1	17	33996017	34000333	1	1	Sufficient replicates	1.28909	0.366358	4.55587	0.000538519	0.0133862
ENSMUSG00000027488	Snta1	2	154376313	154408099	1	1	Sufficient replicates	1.28722	0.364259	4.48312	0.000259848	0.00813325
ENSMUSG00000007817	Zmiz1	14	25459185	25666743	1	1	Sufficient replicates	1.28551	0.362344	7.01913	9.0664e-07	9.93224e-05
ENSMUSG00000007682	Dio2	12	90724554	90738438	1	1	Sufficient replicates	1.28505	0.361828	6.89771	0.0023615	0.037071
ENSMUSG00000029174	Tbc1d1	5	64159451	64351486	1	1	Sufficient replicates	1.2849	0.361656	4.97328	0.000219833	0.00723513
ENSMUSG00000052397	Ezr	17	6738041	6782784	1	1	Sufficient replicates	1.28467	0.361403	5.96452	5.42217e-08	1.02666e-05
ENSMUSG00000050708	Ftl1	7	45457944	45459884	1	1	Sufficient replicates	1.28425	0.360921	7.40169	1.54054e-05	0.000988586
ENSMUSG00000078234	Klhdc7a	4	139960220	139968026	1	1	Sufficient replicates	1.28312	0.359658	4.1714	0.00326674	0.045863
ENSMUSG00000090077	Lime1	2	181380078	181383628	1	1	Sufficient replicates	1.28274	0.359228	4.62767	0.00107317	0.0217751
ENSMUSG00000067212	H2-T23	17	36029773	36032855	1	1	Sufficient replicates	1.2821	0.358512	3.99163	0.00133502	0.0252781
ENSMUSG00000021559	Dapk1	13	60601947	60763185	1	1	Sufficient replicates	1.28023	0.356408	6.8939	6.80364e-06	0.000510558
ENSMUSG00000031700	Gpt2	8	85492576	85527560	1	1	Sufficient replicates	1.27967	0.355772	6.05483	1.30632e-05	0.000867319
ENSMUSG00000004460	Dnajb11	16	22857845	22879634	1	1	Sufficient replicates	1.2785	0.354455	5.44495	3.66984e-05	0.00188242
ENSMUSG00000024940	Ltbp3	19	5740904	5758532	1	1	Sufficient replicates	1.27822	0.354135	4.9537	9.2943e-05	0.00377172
ENSMUSG00000017400	Stac2	11	98036623	98053462	1	1	Sufficient replicates	1.27773	0.353585	6.54641	0.00202346	0.0336958
ENSMUSG00000038349	Plcl1	1	55405921	55754285	1	1	Sufficient replicates	1.27682	0.352557	4.92695	0.00119697	0.0234247
ENSMUSG00000020037	Rfx4	10	84756062	84906538	1	1	Sufficient replicates	1.276	0.351632	4.2153	0.00107367	0.0217751
ENSMUSG00000024193	Phf1	17	26933127	26937890	1	1	Sufficient replicates	1.27532	0.350854	4.92795	4.77928e-05	0.00227051
ENSMUSG00000041506	Rrp9	9	106475963	106485424	1	1	Sufficient replicates	1.27482	0.350291	3.7057	0.00187627	0.0318323
ENSMUSG00000020627	Klhl29	12	5077472	5375682	1	1	Sufficient replicates	1.27397	0.349326	5.7582	0.000271628	0.00838223
ENSMUSG00000021203	Otub2	12	103388682	103406350	1	1	Sufficient replicates	1.2733	0.348568	5.09509	4.85536e-06	0.000391717
ENSMUSG00000022556	Hsf1	15	76477445	76500972	1	1	Sufficient replicates	1.27213	0.347244	4.80262	3.74268e-05	0.00190703
ENSMUSG00000028876	Epha10	4	124880899	124917800	1	1	Sufficient replicates	1.27178	0.346854	5.82338	0.000278006	0.00843846
ENSMUSG00000050357	Rltpr	8	105690906	105698178	1	1	Sufficient replicates	1.2693	0.344027	5.13223	0.00220666	0.0356248
ENSMUSG00000039680	Mrps6	16	92058270	92112227	1	1	Sufficient replicates	1.2688	0.343469	4.03891	0.00127295	0.0245463
ENSMUSG00000054477	Kcnn2	18	45268860	45686024	1	1	Sufficient replicates	1.26847	0.343088	5.26766	0.000128503	0.0048333
ENSMUSG00000048701	Ccdc6	10	70097121	70193200	1	1	Sufficient replicates	1.26793	0.342478	5.84978	0.00119959	0.0234371
ENSMUSG00000078619	Smarcd2	11	106263179	106272972	1	1	Sufficient replicates	1.26765	0.342159	3.95046	0.000555733	0.013703
ENSMUSG00000042729	Wdr74	19	8735839	8740623	1	1	Sufficient replicates	1.26669	0.341065	3.95354	0.0022302	0.0358538
ENSMUSG00000005580	Adcy9	16	4287529	4420498	1	1	Sufficient replicates	1.26618	0.340485	6.07525	1.85844e-05	0.00113557
ENSMUSG00000024955	Esrra	19	6910977	6921813	1	1	Sufficient replicates	1.26535	0.339541	5.17321	0.000325604	0.00953012
ENSMUSG00000029392	Rilpl1	5	124493082	124531391	1	1	Sufficient replicates	1.26494	0.339065	5.43755	0.000147206	0.00531223
ENSMUSG00000034412	Tbc1d10a	11	4186789	4215505	1	1	Sufficient replicates	1.26476	0.338864	4.32324	0.000529119	0.0132052
ENSMUSG00000006958	Chrd	16	20733127	20742384	1	1	Sufficient replicates	1.26421	0.338235	5.4861	0.00286823	0.0420554
ENSMUSG00000048332	Lhfp	3	53041528	53261679	1	1	Sufficient replicates	1.26227	0.336025	4.35621	0.00131512	0.0249628
ENSMUSG00000030554	Synm	7	67730161	67759742	1	1	Sufficient replicates	1.26203	0.335744	5.8421	5.10898e-06	0.000405992
ENSMUSG00000045078	Rnf216	5	142990893	143113020	1	1	Sufficient replicates	1.26057	0.334075	5.45581	4.09036e-06	0.000337278
ENSMUSG00000034135	Sik3	9	46012820	46224194	1	1	Sufficient replicates	1.26037	0.333846	7.24519	2.10177e-06	0.000195362
ENSMUSG00000030084	Plxna1	6	89316316	89362613	1	1	Sufficient replicates	1.26027	0.33373	6.90099	0.000216734	0.00714848
ENSMUSG00000025475	Gpr123	7	139834174	139878088	1	1	Sufficient replicates	1.25936	0.332686	5.93418	1.51865e-05	0.00097923
ENSMUSG00000026814	Eng	2	32646595	32682669	1	1	Sufficient replicates	1.25758	0.330654	4.45989	0.00178973	0.030738
ENSMUSG00000059248	41891	11	117199661	117362325	1	1	Sufficient replicates	1.25734	0.33037	6.10901	0.000370381	0.0102604
ENSMUSG00000032087	Dscaml1	9	45430293	45753164	1	1	Sufficient replicates	1.25417	0.326728	5.65906	3.89238e-05	0.00194315
ENSMUSG00000031024	St5	7	109523911	109617147	1	1	Sufficient replicates	1.25319	0.325605	4.20351	0.00347144	0.0479653
ENSMUSG00000031565	Fgfr1	8	25513654	25575714	1	1	Sufficient replicates	1.25297	0.325346	6.13921	0.000122816	0.00472087
ENSMUSG00000037784	Dzip1l	9	99629496	99669256	1	1	Sufficient replicates	1.25287	0.325232	4.54213	0.000894014	0.0192577
ENSMUSG00000036098	Myrf	19	10208272	10240748	1	1	Sufficient replicates	1.25283	0.325195	5.90731	0.000575521	0.0141003
ENSMUSG00000032177	Pde4a	9	21165714	21213248	1	1	Sufficient replicates	1.2522	0.324462	6.74839	5.38757e-05	0.00251153
ENSMUSG00000038393	Txnip	3	96557957	96561883	1	1	Sufficient replicates	1.25186	0.324068	4.63869	0.00243052	0.0378062
ENSMUSG00000034617	Mtrr	13	68560780	68582121	1	1	Sufficient replicates	1.25149	0.323652	3.47076	0.00213314	0.0348913
ENSMUSG00000022469	Rapgef3	15	97744770	97767972	1	1	Sufficient replicates	1.25096	0.323035	5.1758	0.000300896	0.00894349
ENSMUSG00000025579	Gaa	11	119267887	119285454	1	1	Sufficient replicates	1.25064	0.322667	8.01628	0.00017812	0.00614488
ENSMUSG00000034235	Usp54	14	20548912	20618354	1	1	Sufficient replicates	1.25022	0.322177	6.67224	2.8194e-05	0.00151723
ENSMUSG00000021782	Dlg5	14	24133953	24245920	1	1	Sufficient replicates	1.24849	0.320183	5.4713	0.00154133	0.0279494
ENSMUSG00000024807	Syvn1	19	6046576	6053712	1	1	Sufficient replicates	1.24698	0.318437	5.49098	0.000121711	0.00469014
ENSMUSG00000025582	Nptx1	11	119538719	119547753	1	1	Sufficient replicates	1.24637	0.317738	8.53261	5.74465e-07	6.82989e-05
ENSMUSG00000019916	P4ha1	10	59323296	59373304	1	1	Sufficient replicates	1.24612	0.317441	5.83964	0.000607753	0.0146558
ENSMUSG00000029406	Pitpnm2	5	124118690	124249760	1	1	Sufficient replicates	1.24603	0.317335	7.90676	0.000275253	0.00843846
ENSMUSG00000037513	#N/A	#N/A	#N/A	#N/A	1	1	Sufficient replicates	1.24502	0.316165	5.92747	2.27262e-05	0.00131627
ENSMUSG00000044030	Irf2bp1	7	19004065	19006761	1	1	Sufficient replicates	1.24498	0.316126	4.80675	0.00076789	0.0173741
ENSMUSG00000030530	Furin	7	80388585	80405436	1	1	Sufficient replicates	1.24443	0.315486	4.72764	0.00145423	0.0267749
ENSMUSG00000024065	Ehd3	17	73804841	73832093	1	1	Sufficient replicates	1.24439	0.315437	6.68436	3.19032e-06	0.000273351
ENSMUSG00000049191	Rgag4	X	102066544	102071304	1	1	Sufficient replicates	1.24425	0.315282	4.80047	0.00363575	0.0494427
ENSMUSG00000003585	Sec14l2	11	4097039	4123415	1	1	Sufficient replicates	1.2435	0.314403	5.31598	0.000167278	0.00586521
ENSMUSG00000022558	Mroh1	15	76380261	76453038	1	1	Sufficient replicates	1.24284	0.313645	6.34945	1.71089e-06	0.000167133
ENSMUSG00000025931	Paqr8	1	20890606	20939650	1	1	Sufficient replicates	1.24206	0.312737	7.24779	0.000454481	0.0119766
ENSMUSG00000027777	Schip1	3	68064802	68626481	1	1	Sufficient replicates	1.24184	0.312476	7.18841	2.50191e-05	0.00139534
ENSMUSG00000021234	Fam161b	12	84345309	84361833	1	1	Sufficient replicates	1.24171	0.312323	4.21345	0.00046603	0.0121614
ENSMUSG00000039852	Rere	4	150281646	150621966	1	1	Sufficient replicates	1.2414	0.311972	7.26084	1.83716e-05	0.00113158
ENSMUSG00000037990	Sh3rf3	10	58813359	59138916	1	1	Sufficient replicates	1.24079	0.311258	5.03011	0.000804319	0.0178811
ENSMUSG00000024826	Dpf2	19	5896516	5913010	1	1	Sufficient replicates	1.24065	0.3111	5.57053	1.48769e-05	0.000969966
ENSMUSG00000051335	Gfod1	13	43195519	43304172	1	1	Sufficient replicates	1.2403	0.310686	7.116	0.000359354	0.0101611
ENSMUSG00000025278	Flnb	14	7817957	7951588	1	1	Sufficient replicates	1.24024	0.310624	6.98881	0.00181629	0.0310897
ENSMUSG00000004637	Wwox	8	114439655	115352708	1	1	Sufficient replicates	1.23968	0.30997	4.29395	0.00143805	0.0265727
ENSMUSG00000009293	Ube2g2	10	77622275	77645993	1	1	Sufficient replicates	1.2396	0.309878	5.19706	0.0004079	0.0110334
ENSMUSG00000040260	Daam2	17	49456022	49564337	1	1	Sufficient replicates	1.23862	0.308735	6.82898	7.17926e-05	0.00312808
ENSMUSG00000054720	Lrrc8c	5	105519388	105613018	1	1	Sufficient replicates	1.23689	0.306722	5.2995	0.000206219	0.00683106
ENSMUSG00000038055	Dexi	16	10502531	10543054	1	1	Sufficient replicates	1.23681	0.306626	4.50474	0.00305331	0.0440119
ENSMUSG00000039747	Orai2	5	136147464	136170656	1	1	Sufficient replicates	1.23577	0.30541	6.24059	0.000359456	0.0101611
ENSMUSG00000034854	Mfsd12	10	81357491	81366225	1	1	Sufficient replicates	1.23532	0.304883	4.77721	0.00198979	0.0332797
ENSMUSG00000057060	Slc35f3	8	126298558	126395482	1	1	Sufficient replicates	1.23508	0.304605	4.66054	0.000257261	0.00808527
ENSMUSG00000022793	B4galt4	16	38742264	38769049	1	1	Sufficient replicates	1.23394	0.303276	4.27258	0.00275008	0.0410692
ENSMUSG00000066357	Wdr6	9	108572313	108578670	1	1	Sufficient replicates	1.23231	0.301365	7.06577	0.00267271	0.0402291
ENSMUSG00000063931	Pepd	7	34912379	35044710	1	1	Sufficient replicates	1.2317	0.300654	4.26485	0.00272447	0.0408857
ENSMUSG00000020261	Slc36a1	11	55204350	55236330	1	1	Sufficient replicates	1.23079	0.299583	6.24817	0.00012937	0.00485122
ENSMUSG00000019726	Lyst	13	13590409	13777440	1	1	Sufficient replicates	1.23071	0.299494	6.46473	0.00119743	0.0234247
ENSMUSG00000021892	Sh3bp5	14	31359880	31436078	1	1	Sufficient replicates	1.23039	0.299113	5.77919	0.00032183	0.00945575
ENSMUSG00000038296	Galnt18	7	111471661	111779977	1	1	Sufficient replicates	1.22884	0.297292	4.77486	0.00209299	0.0345164
ENSMUSG00000041870	Ankrd13a	5	114774677	114806200	1	1	Sufficient replicates	1.22875	0.297189	5.51618	2.72895e-05	0.00149478
ENSMUSG00000040896	Kcnd3	3	105452330	105674002	1	1	Sufficient replicates	1.22863	0.297053	6.7468	0.000358096	0.0101611
ENSMUSG00000041130	Zfp598	17	24669752	24682015	1	1	Sufficient replicates	1.22788	0.29617	5.17174	0.000553361	0.0136886
ENSMUSG00000035735	Dagla	19	10245265	10304877	1	1	Sufficient replicates	1.22725	0.29543	6.77137	0.000666546	0.0158739
ENSMUSG00000050600	Zfp831	2	174643534	174710832	1	1	Sufficient replicates	1.22687	0.294984	5.12212	0.00148942	0.0272267
ENSMUSG00000035632	Cnot3	7	3645290	3661108	1	1	Sufficient replicates	1.22584	0.293775	5.16896	0.000167501	0.00586521
ENSMUSG00000033068	Entpd6	2	150749042	150771675	1	1	Sufficient replicates	1.22566	0.29356	5.58086	0.00013676	0.00504573
ENSMUSG00000004568	Arhgef18	8	3393006	3456601	1	1	Sufficient replicates	1.22564	0.293539	5.92582	3.89887e-05	0.00194315
ENSMUSG00000031442	Mcf2l	8	12873806	13020905	1	1	Sufficient replicates	1.22488	0.292637	7.53982	0.000554353	0.013691
ENSMUSG00000006057	Atp5g1	11	96068852	96075670	1	1	Sufficient replicates	1.22388	0.291463	6.15103	0.000382415	0.0104734
ENSMUSG00000038456	Dennd2a	6	39462378	39557867	1	1	Sufficient replicates	1.22327	0.290749	4.52514	0.000836656	0.0183574
ENSMUSG00000035891	Cerk	15	86139128	86186141	1	1	Sufficient replicates	1.22171	0.288901	6.16885	0.000258478	0.00810691
ENSMUSG00000048578	Mlec	5	115142981	115158179	1	1	Sufficient replicates	1.22111	0.288199	7.11169	4.7675e-07	5.84953e-05
ENSMUSG00000032382	Snx1	9	66088133	66126587	1	1	Sufficient replicates	1.21995	0.286824	6.10156	2.56343e-05	0.00142447
ENSMUSG00000006205	Htra1	7	130936111	130985660	1	1	Sufficient replicates	1.21971	0.286532	7.04226	0.000776256	0.017508
ENSMUSG00000021130	Galnt16	12	80518990	80603896	1	1	Sufficient replicates	1.21968	0.286503	7.17671	3.4835e-05	0.00179283
ENSMUSG00000021285	Ppp1r13b	12	111828458	111908055	1	1	Sufficient replicates	1.21908	0.285795	6.28402	2.78833e-05	0.00151648
ENSMUSG00000044477	Zfand3	17	30005087	30210019	1	1	Sufficient replicates	1.21891	0.285594	5.64359	0.000121628	0.00469014
ENSMUSG00000096847	Tmem151b	17	45541940	45549677	1	1	Sufficient replicates	1.21762	0.284066	7.00417	0.000160514	0.00568547
ENSMUSG00000037979	Ccdc92	5	124834418	124862424	1	1	Sufficient replicates	1.21728	0.283664	6.00028	0.000253731	0.00801908
ENSMUSG00000018401	Mtmr4	11	87592162	87616302	1	1	Sufficient replicates	1.21715	0.283504	6.76855	0.00011214	0.00441369
ENSMUSG00000032598	Nckipsd	9	108808380	108818366	1	1	Sufficient replicates	1.21703	0.283365	5.93406	1.04894e-05	0.00073796
ENSMUSG00000004040	Stat3	11	100885098	100939540	1	1	Sufficient replicates	1.21523	0.281226	5.71069	0.000368442	0.0102604
ENSMUSG00000034216	Vps18	2	119288740	119298453	1	1	Sufficient replicates	1.21437	0.280206	5.47759	0.000255355	0.00804183
ENSMUSG00000045671	Spred2	11	19924375	20024026	1	1	Sufficient replicates	1.21414	0.279937	6.39491	0.00302625	0.0437039
ENSMUSG00000066235	Pomgnt2	9	121981606	121996026	1	1	Sufficient replicates	1.21413	0.279922	4.51311	0.00362327	0.0493518
ENSMUSG00000014426	Map3k4	17	12227621	12318660	1	1	Sufficient replicates	1.21351	0.279187	5.56455	0.00024596	0.00781013
ENSMUSG00000024096	Ralbp1	17	65848433	65885755	1	1	Sufficient replicates	1.21323	0.278858	6.43919	1.12086e-05	0.000767442
ENSMUSG00000029723	Tsc22d4	5	137745730	137768450	1	1	Sufficient replicates	1.21288	0.278439	5.62306	0.00243498	0.0378372
ENSMUSG00000024424	Ttc39c	18	12599926	12737050	1	1	Sufficient replicates	1.21028	0.275345	4.40051	0.00287311	0.0420868
ENSMUSG00000059970	Hspa2	12	76404176	76406934	1	1	Sufficient replicates	1.2102	0.275249	5.09371	0.00032538	0.00953012
ENSMUSG00000058709	Egln2	7	27158658	27166802	1	1	Sufficient replicates	1.20963	0.274567	5.59502	0.000841181	0.0184303
ENSMUSG00000022895	Ets2	16	95702075	95721051	1	1	Sufficient replicates	1.2096	0.274524	6.24455	0.00154171	0.0279494
ENSMUSG00000050248	Evc2	5	37338499	37425055	1	1	Sufficient replicates	1.20867	0.273419	4.52787	0.00212029	0.0347795
ENSMUSG00000040797	Iqsec3	6	121372933	121473678	1	1	Sufficient replicates	1.2062	0.270472	7.84676	0.00162166	0.0288011
ENSMUSG00000066839	Ecsit	9	22072246	22085438	1	1	Sufficient replicates	1.20586	0.270061	4.84988	0.00355107	0.048671
ENSMUSG00000022054	Nefm	14	68082590	68124846	1	1	Sufficient replicates	1.20569	0.269858	7.85812	0.000296721	0.00885371
ENSMUSG00000024212	Mllt1	17	56892612	56935388	1	1	Sufficient replicates	1.2056	0.269747	6.05154	0.000181559	0.00618792
ENSMUSG00000048385	Scrt1	15	76516203	76522129	1	1	Sufficient replicates	1.20328	0.26697	6.71161	0.00369848	0.0498889
ENSMUSG00000026443	Lrrn2	1	132880273	132940005	1	1	Sufficient replicates	1.20313	0.266788	6.49232	0.00323813	0.0456463
ENSMUSG00000020785	Camkk1	11	73019008	73042073	1	1	Sufficient replicates	1.20294	0.266564	7.14615	0.000362342	0.0102155
ENSMUSG00000043858	Nup62	7	44816088	44830809	1	1	Sufficient replicates	1.20269	0.266271	4.68684	0.00350571	0.0482649
ENSMUSG00000052102	Gnpda1	18	38327558	38339003	1	1	Sufficient replicates	1.20238	0.265893	4.3198	0.00315901	0.0449442
ENSMUSG00000013275	Slc41a1	1	131827493	131848865	1	1	Sufficient replicates	1.20164	0.265001	6.02021	0.000589559	0.0143525
ENSMUSG00000036180	Gatad2a	8	69907069	69996379	1	1	Sufficient replicates	1.20128	0.264578	4.6585	0.00230105	0.0364701
ENSMUSG00000028957	Per3	4	151003652	151044665	1	1	Sufficient replicates	1.20109	0.264349	5.80403	0.00157865	0.0283416
ENSMUSG00000021385	Ippk	13	49421311	49462990	1	1	Sufficient replicates	1.20105	0.264292	4.41174	0.00292308	0.0425171
ENSMUSG00000007670	Khsrp	17	57021058	57031507	1	1	Sufficient replicates	1.201	0.264233	6.0944	2.90224e-05	0.0015402
ENSMUSG00000021133	4933426M11Rik	12	80790532	80880832	1	1	Sufficient replicates	1.20017	0.263242	5.76778	0.000832723	0.0182972
ENSMUSG00000022443	Myh9	15	77760587	77842175	1	1	Sufficient replicates	1.20016	0.263227	6.80735	0.0030574	0.0440294
ENSMUSG00000015766	Eps8	6	137477245	137654876	1	1	Sufficient replicates	1.20009	0.263145	5.16123	0.000600413	0.0145245
ENSMUSG00000039671	Zmynd8	2	165784152	165899016	1	1	Sufficient replicates	1.19996	0.262981	7.07724	0.0010773	0.0217975
ENSMUSG00000040097	Flywch1	17	23755423	23771591	1	1	Sufficient replicates	1.19895	0.261769	7.41817	9.29588e-05	0.00377172
ENSMUSG00000055675	Kbtbd11	8	15011025	15033333	1	1	Sufficient replicates	1.1989	0.261715	7.34615	5.88939e-05	0.00271248
ENSMUSG00000031785	Gpr56	8	94977109	95014208	1	1	Sufficient replicates	1.19858	0.261332	6.06495	0.00368571	0.0498792
ENSMUSG00000062867	Impdh2	9	108560534	108565519	1	1	Sufficient replicates	1.19812	0.260769	4.86786	0.00255766	0.0389928
ENSMUSG00000068856	Sf3b4	3	96172332	96177564	1	1	Sufficient replicates	1.19763	0.260178	4.68518	0.00356651	0.0488389
ENSMUSG00000013089	Etv5	16	22381309	22439719	1	1	Sufficient replicates	1.19735	0.259847	6.76972	0.00326845	0.045863
ENSMUSG00000045374	Wdr81	11	75440944	75454717	1	1	Sufficient replicates	1.19663	0.258978	4.79162	0.00168603	0.0295527
ENSMUSG00000042359	Osbpl6	2	76406508	76600647	1	1	Sufficient replicates	1.19658	0.258918	6.51715	0.000586379	0.0142978
ENSMUSG00000033597	Caskin1	17	24488783	24508905	1	1	Sufficient replicates	1.19639	0.258692	7.04366	0.000767348	0.0173741
ENSMUSG00000052040	Klf13	7	63886347	63938915	1	1	Sufficient replicates	1.19613	0.258371	7.25075	9.55688e-05	0.00385721
ENSMUSG00000030680	Pagr1a	7	127015033	127020327	1	1	Sufficient replicates	1.19582	0.258002	6.21868	0.00313135	0.0447581
ENSMUSG00000038025	Phf2	13	48801750	48870885	1	1	Sufficient replicates	1.19561	0.257747	5.64851	0.00110064	0.0221238
ENSMUSG00000035877	Zhx3	2	160748708	160872998	1	1	Sufficient replicates	1.19456	0.256477	6.45359	0.00213393	0.0348913
ENSMUSG00000028931	Kcnab2	4	152390742	152477871	1	1	Sufficient replicates	1.19452	0.256434	8.62447	0.00209924	0.0345823
ENSMUSG00000055538	Zcchc24	14	25711642	25769039	1	1	Sufficient replicates	1.19446	0.256361	6.33656	0.000330584	0.00963911
ENSMUSG00000020422	Tns3	11	8431652	8664535	1	1	Sufficient replicates	1.19441	0.256304	6.36112	0.000206835	0.00683669
ENSMUSG00000059436	Max	12	76937269	76962248	1	1	Sufficient replicates	1.19348	0.255177	5.30984	0.000730118	0.0168136
ENSMUSG00000034220	Gpc1	1	92831645	92860779	1	1	Sufficient replicates	1.19345	0.255132	6.12137	0.00155758	0.0282038
ENSMUSG00000042978	Sbk1	7	126272619	126294999	1	1	Sufficient replicates	1.19275	0.254287	6.38788	0.00357856	0.0489344
ENSMUSG00000017929	B4galt5	2	167298444	167349183	1	1	Sufficient replicates	1.19182	0.253166	5.33151	0.0028113	0.0416186
ENSMUSG00000062202	Btbd9	17	30215524	30576287	1	1	Sufficient replicates	1.19097	0.25214	6.42667	0.000172726	0.00602068
ENSMUSG00000070509	Rgma	7	73375520	73419899	1	1	Sufficient replicates	1.19094	0.252096	5.13011	0.00320292	0.0453167
ENSMUSG00000074305	Peak1	9	56201126	56418067	1	1	Sufficient replicates	1.19072	0.251837	6.12701	0.00195789	0.0328896
ENSMUSG00000030733	Sh2b1	7	126466994	126475130	1	1	Sufficient replicates	1.19025	0.251263	5.73819	0.000580363	0.0141891
ENSMUSG00000049553	Polr1a	6	71909053	71979356	1	1	Sufficient replicates	1.19003	0.251001	5.32852	0.000888993	0.0192018
ENSMUSG00000011751	Sptbn4	7	27356383	27447686	1	1	Sufficient replicates	1.18904	0.249801	7.86458	0.000803014	0.0178811
ENSMUSG00000040111	Gramd1b	9	40293233	40531383	1	1	Sufficient replicates	1.18823	0.248814	8.06199	0.000783988	0.0176305
ENSMUSG00000039041	Adrm1	2	180171485	180176286	1	1	Sufficient replicates	1.18736	0.247763	5.44226	0.00153311	0.0278924
ENSMUSG00000025332	Kdm5c	X	152233020	152274535	1	1	Sufficient replicates	1.18645	0.24665	5.90506	0.000203108	0.00674256
ENSMUSG00000033885	Pxk	14	8098213	8165111	1	1	Sufficient replicates	1.18544	0.245426	5.11068	0.00162191	0.0288011
ENSMUSG00000074247	Dda1	8	71469199	71476098	1	1	Sufficient replicates	1.18527	0.245218	5.31207	0.00109576	0.0220993
ENSMUSG00000038650	Rnh1	7	141160328	141172851	1	1	Sufficient replicates	1.18438	0.244131	4.83935	0.00369307	0.0498792
ENSMUSG00000021484	Lman2	13	55343833	55362783	1	1	Sufficient replicates	1.18372	0.243328	6.2309	2.91971e-05	0.00154412
ENSMUSG00000015944	Gatsl2	5	134099711	134144343	1	1	Sufficient replicates	1.18319	0.242678	7.23329	0.000109083	0.00432301
ENSMUSG00000052928	Ctif	18	75431224	75697696	1	1	Sufficient replicates	1.18247	0.241798	6.23529	0.00165064	0.0291657
ENSMUSG00000006941	Eif1b	9	120492606	120495327	1	1	Sufficient replicates	1.18071	0.239659	6.07614	0.00175788	0.0304295
ENSMUSG00000032601	Prkar2a	9	108692143	108749512	1	1	Sufficient replicates	1.18061	0.239531	5.82455	0.000806302	0.0178962
ENSMUSG00000032356	Rasgrf1	9	89909908	90026977	1	1	Sufficient replicates	1.18	0.238791	8.65283	0.000517187	0.0129398
ENSMUSG00000003402	Prkcsh	9	22003035	22014219	1	1	Sufficient replicates	1.17971	0.238432	5.71855	0.00182307	0.0311017
ENSMUSG00000038013	Wipf2	11	98863638	98905040	1	1	Sufficient replicates	1.17935	0.237988	6.48483	0.000290061	0.00868879
ENSMUSG00000018042	Cyb5r3	15	83153494	83172592	1	1	Sufficient replicates	1.17847	0.236909	5.54611	0.00277462	0.0412748
ENSMUSG00000041733	Coq5	5	115279666	115296972	1	1	Sufficient replicates	1.17845	0.236888	4.84928	0.00266107	0.0401746
ENSMUSG00000030268	Bcat1	6	144993835	145076184	1	1	Sufficient replicates	1.17788	0.236194	6.49164	0.00144249	0.0266226
ENSMUSG00000070802	Pnmal2	7	16944682	16948828	1	1	Sufficient replicates	1.17783	0.236132	8.39217	0.0016097	0.028707
ENSMUSG00000021277	Traf3	12	111166370	111267153	1	1	Sufficient replicates	1.17756	0.235795	6.10764	0.00371774	0.0499681
ENSMUSG00000001089	Luzp1	4	136469761	136554780	1	1	Sufficient replicates	1.17725	0.235418	7.04047	0.000942147	0.020069
ENSMUSG00000030357	Fkbp4	6	128429735	128438677	1	1	Sufficient replicates	1.17603	0.23393	6.62294	0.00230674	0.0364726
ENSMUSG00000038042	Ptpdc1	13	48577873	48625573	1	1	Sufficient replicates	1.1753	0.233025	5.09412	0.00364384	0.0495
ENSMUSG00000053483	Usp21	1	171281945	171287991	1	1	Sufficient replicates	1.1744	0.231921	5.05899	0.0022889	0.0364158
ENSMUSG00000073139	BC023829	X	70459753	70477180	1	1	Sufficient replicates	1.17424	0.231731	5.18055	0.00295735	0.0428704
ENSMUSG00000020250	Txnrd1	10	82859206	82897724	1	1	Sufficient replicates	1.17414	0.2316	5.78008	0.000466121	0.0121614
ENSMUSG00000032536	Trak1	9	121366958	121474916	1	1	Sufficient replicates	1.17293	0.230119	7.29744	0.00158538	0.0283722
ENSMUSG00000023353	Agap3	5	24452177	24502047	1	1	Sufficient replicates	1.17205	0.229037	6.91828	0.00257922	0.0392047
ENSMUSG00000038473	Nos1ap	1	170298193	170589861	1	1	Sufficient replicates	1.17146	0.228313	6.27832	0.00113616	0.0226303
ENSMUSG00000028944	Prkag2	5	24862744	25100642	1	1	Sufficient replicates	1.17128	0.228092	6.35709	0.000622438	0.0149629
ENSMUSG00000020607	Fam84a	12	14147599	14152038	1	1	Sufficient replicates	1.17104	0.227785	6.11275	0.00167139	0.0294587
ENSMUSG00000035011	Zbtb7a	10	81135220	81152995	1	1	Sufficient replicates	1.17095	0.227677	6.40438	0.000238351	0.0076317
ENSMUSG00000007659	Bcl2l1	2	152780668	152831728	1	1	Sufficient replicates	1.16991	0.226398	6.30514	0.00256175	0.0390164
ENSMUSG00000055013	Agap1	1	89454806	89897617	1	1	Sufficient replicates	1.16989	0.22637	6.97125	0.00116774	0.0230498
ENSMUSG00000037419	Endod1	9	14353990	14381242	1	1	Sufficient replicates	1.16944	0.225816	6.85057	0.00118823	0.0233428
ENSMUSG00000031441	Atp11a	8	12757014	12868728	1	1	Sufficient replicates	1.16756	0.223501	6.54171	0.00357986	0.0489344
ENSMUSG00000025477	Inpp5a	7	139389109	139579652	1	1	Sufficient replicates	1.16614	0.221739	5.60746	0.00317048	0.0450654
ENSMUSG00000038611	Phrf1	7	141228784	141262750	1	1	Sufficient replicates	1.16602	0.221598	5.69118	0.00138563	0.0259114
ENSMUSG00000023915	Tnfrsf21	17	43016555	43089188	1	1	Sufficient replicates	1.16577	0.22128	6.29229	0.00124187	0.0240791
ENSMUSG00000069072	Slc7a14	3	31202910	31310378	1	1	Sufficient replicates	1.16491	0.220214	7.43246	0.00148783	0.0272267
ENSMUSG00000028849	Map7d1	4	126232167	126256343	1	1	Sufficient replicates	1.16489	0.220192	7.49906	0.00220364	0.0356135
ENSMUSG00000026181	Ppm1f	16	16896469	16927364	1	1	Sufficient replicates	1.16351	0.218478	6.49076	0.00137027	0.0257705
ENSMUSG00000024780	Cdc37l1	19	28990494	29017569	1	1	Sufficient replicates	1.16302	0.217875	6.11986	0.00242109	0.0377361
ENSMUSG00000029153	Ociad2	5	73322199	73338947	1	1	Sufficient replicates	1.16284	0.21765	6.17683	0.00230275	0.0364701
ENSMUSG00000037098	Rab11fip3	17	25989036	26069409	1	1	Sufficient replicates	1.16264	0.217405	6.98253	0.00156828	0.0282645
ENSMUSG00000050751	Pgbd5	8	124369049	124439658	1	1	Sufficient replicates	1.162	0.216606	6.90997	0.00207664	0.0343576
ENSMUSG00000039804	Ncoa5	2	165000357	165034867	1	1	Sufficient replicates	1.16169	0.216225	5.85002	0.000723383	0.0167283
ENSMUSG00000025575	Cant1	11	118406289	118419086	1	1	Sufficient replicates	1.16049	0.214735	5.53167	0.00216094	0.0351239
ENSMUSG00000034613	Ppm1h	10	122678762	122945795	1	1	Sufficient replicates	1.15996	0.214072	6.35619	0.00203953	0.0338549
ENSMUSG00000035969	Rusc2	4	43381979	43427088	1	1	Sufficient replicates	1.15966	0.213699	6.83707	0.00241285	0.0376459
ENSMUSG00000031028	Tub	7	109010825	109034460	1	1	Sufficient replicates	1.1587	0.212502	8.04963	0.00113047	0.0225756
ENSMUSG00000040025	Ythdf2	4	132184912	132212303	1	1	Sufficient replicates	1.15843	0.212166	5.16587	0.00371839	0.0499681
ENSMUSG00000010453	Kansl3	1	36335730	36369181	1	1	Sufficient replicates	1.15833	0.212045	6.34637	0.000529518	0.0132052
ENSMUSG00000018209	Stk4	2	164070322	164155524	1	1	Sufficient replicates	1.15818	0.211865	5.69966	0.000824651	0.0181833
ENSMUSG00000027221	Chst1	2	92599707	92615250	1	1	Sufficient replicates	1.15804	0.211683	7.46538	0.00232558	0.0366571
ENSMUSG00000070544	Top1	2	160645888	160722764	1	1	Sufficient replicates	1.15753	0.211044	6.59216	0.00291048	0.0424638
ENSMUSG00000034336	Ina	19	47014698	47025327	1	1	Sufficient replicates	1.1568	0.210137	7.53333	0.00130161	0.0248059
ENSMUSG00000022791	Tnk2	16	32643874	32683493	1	1	Sufficient replicates	1.15665	0.209954	7.63055	0.00321363	0.0454133
ENSMUSG00000016664	Pacsin2	15	83375607	83464606	1	1	Sufficient replicates	1.15367	0.206236	5.90916	0.00311508	0.0446505
ENSMUSG00000032562	Gnai2	9	107614138	107635342	1	1	Sufficient replicates	1.15283	0.205175	7.01646	0.00196044	0.0328964
ENSMUSG00000061689	Dlgap4	2	156613705	156764363	1	1	Sufficient replicates	1.15185	0.203951	7.77695	0.00361222	0.049245
ENSMUSG00000034075	Zdhhc5	2	84687970	84715180	1	1	Sufficient replicates	1.15051	0.202269	5.80945	0.00303827	0.0438362
ENSMUSG00000031485	Prosc	8	27042555	27056131	1	1	Sufficient replicates	1.15048	0.202241	6.02387	0.00315259	0.044897
ENSMUSG00000039367	Sec24c	14	20674321	20694850	1	1	Sufficient replicates	1.1504	0.202132	6.41319	0.00136526	0.0257278
ENSMUSG00000063146	Clip2	5	134489386	134552434	1	1	Sufficient replicates	1.1501	0.201753	7.18159	0.00152282	0.0277381
ENSMUSG00000066306	Numa1	7	101969843	102014959	1	1	Sufficient replicates	1.14781	0.198887	6.94644	0.00236463	0.0370821
ENSMUSG00000032773	Chrm1	19	8663789	8683587	1	1	Sufficient replicates	1.14734	0.198298	7.30436	0.00351859	0.0483554
ENSMUSG00000025162	Csnk1d	11	120961749	120991330	1	1	Sufficient replicates	1.14611	0.196747	7.04918	0.00125663	0.0242732
ENSMUSG00000036427	Gpi1	7	34202122	34230289	1	1	Sufficient replicates	1.14596	0.196555	9.11246	0.00186474	0.0317257
ENSMUSG00000058301	Upf1	8	70331522	70353273	1	1	Sufficient replicates	1.14518	0.195571	6.08352	0.00285957	0.0420491
ENSMUSG00000018583	G3bp1	11	55469685	55504838	1	1	Sufficient replicates	1.14315	0.193015	6.08603	0.00329369	0.0460487
ENSMUSG00000004530	Coro1c	5	113842436	113908758	1	1	Sufficient replicates	1.14007	0.18912	6.28715	0.00222181	0.0357604
ENSMUSG00000058153	Sez6l	5	112419151	112577198	1	1	Sufficient replicates	1.13901	0.187783	7.6975	0.00248009	0.0381517
ENSMUSG00000027007	Ssfa2	2	79635352	79672966	1	1	Sufficient replicates	1.1377	0.186115	6.0061	0.00363639	0.0494427
ENSMUSG00000032898	Fbxo21	5	117976770	118010191	1	1	Sufficient replicates	1.13648	0.184568	6.93273	0.00294592	0.0427451
ENSMUSG00000055254	Ntrk2	13	58806596	59133970	1	1	Sufficient replicates	1.13385	0.18123	9.51381	0.00222205	0.0357604
ENSMUSG00000033392	Clasp2	9	113812586	113919697	1	1	Sufficient replicates	-1.13274	-0.179813	8.33893	0.00228722	0.0364158
ENSMUSG00000024750	Zfand5	19	21272278	21282289	1	1	Sufficient replicates	-1.14142	-0.190835	7.42458	0.00263933	0.0399599
ENSMUSG00000046093	Hpcal4	4	123183227	123194701	1	1	Sufficient replicates	-1.14342	-0.193356	10.1072	0.00129476	0.0248059
ENSMUSG00000094483	Purb	11	6467599	6475917	1	1	Sufficient replicates	-1.14368	-0.193686	9.41637	0.0013997	0.0260079
ENSMUSG00000062014	Gmfb	14	46808149	46822242	1	1	Sufficient replicates	-1.14589	-0.196472	7.96454	0.00366257	0.0496665
ENSMUSG00000035847	Ids	X	70343069	70365084	1	1	Sufficient replicates	-1.14667	-0.19745	9.38665	0.00057392	0.0140835
ENSMUSG00000031835	Mbtps1	8	119508156	119558761	1	1	Sufficient replicates	-1.14677	-0.197582	6.36959	0.00281885	0.0416902
ENSMUSG00000052534	Pbx1	1	168119364	168432270	1	1	Sufficient replicates	-1.1476	-0.19862	7.33088	0.00209272	0.0345164
ENSMUSG00000020859	Spag9	11	93996091	94126085	1	1	Sufficient replicates	-1.14919	-0.200613	9.02838	0.00245546	0.0380015
ENSMUSG00000031342	Gpm6b	X	166238911	166388988	1	1	Sufficient replicates	-1.14941	-0.200894	10.1792	0.000370794	0.0102604
ENSMUSG00000014496	Ankrd28	14	31700015	31830415	1	1	Sufficient replicates	-1.14953	-0.201042	6.18602	0.00350207	0.0482649
ENSMUSG00000060882	Kcnd2	6	21215503	21729805	1	1	Sufficient replicates	-1.15084	-0.202688	6.87575	0.00336512	0.0469189
ENSMUSG00000030421	Uri1	7	37960002	38019542	1	1	Sufficient replicates	-1.15118	-0.203111	5.6529	0.00343271	0.0475587
ENSMUSG00000030465	Psd3	8	67689082	68062286	1	1	Sufficient replicates	-1.15133	-0.203302	9.58502	0.00302302	0.0436984
ENSMUSG00000017677	Wsb1	11	79239372	79254671	1	1	Sufficient replicates	-1.15165	-0.203702	6.81913	0.00324243	0.0456501
ENSMUSG00000036745	Ttll7	3	146852367	146984009	1	1	Sufficient replicates	-1.15175	-0.20383	8.46141	0.00216189	0.0351239
ENSMUSG00000038084	Opa1	16	29579334	29654884	1	1	Sufficient replicates	-1.15187	-0.203972	7.67433	0.000640328	0.015297
ENSMUSG00000028127	Abcd3	3	121758909	121815302	1	1	Sufficient replicates	-1.152	-0.20414	6.33221	0.00328242	0.0459749
ENSMUSG00000028284	Map3k7	4	31964097	32023467	1	1	Sufficient replicates	-1.15239	-0.204624	6.20366	0.00271165	0.0407332
ENSMUSG00000027394	Ttl	2	129065942	129096283	1	1	Sufficient replicates	-1.15517	-0.20811	6.3535	0.00214038	0.034934
ENSMUSG00000033676	Gabrb3	7	57590518	57828802	1	1	Sufficient replicates	-1.15582	-0.208912	8.27232	0.00163233	0.0289423
ENSMUSG00000022914	Brwd1	16	95992092	96082526	1	1	Sufficient replicates	-1.15814	-0.211806	7.6782	0.00192708	0.0325293
ENSMUSG00000056812	St8sia3	18	64254359	64276146	1	1	Sufficient replicates	-1.15822	-0.211908	7.39872	0.003432	0.0475587
ENSMUSG00000030279	C2cd5	6	143010920	143100107	1	1	Sufficient replicates	-1.15944	-0.213428	6.12803	0.0015749	0.0283168
ENSMUSG00000067242	Lgi1	19	38264782	38308939	1	1	Sufficient replicates	-1.15945	-0.213436	7.44516	0.00162249	0.0288011
ENSMUSG00000040537	Adam22	5	8072352	8368160	1	1	Sufficient replicates	-1.16005	-0.214189	8.19886	0.00342039	0.0475168
ENSMUSG00000020794	Ube2g1	11	72607283	72686481	1	1	Sufficient replicates	-1.16015	-0.214308	5.97102	0.00257475	0.0391755
ENSMUSG00000026782	Abi2	1	60409619	60481158	1	1	Sufficient replicates	-1.16021	-0.214383	7.66454	0.00103126	0.0212587
ENSMUSG00000039219	Arid4b	13	14063232	14199603	1	1	Sufficient replicates	-1.1603	-0.214497	6.30966	0.000890167	0.0192018
ENSMUSG00000037712	Fermt2	14	45458792	45530118	1	1	Sufficient replicates	-1.16082	-0.215148	6.68437	0.000928888	0.0198141
ENSMUSG00000021282	Eif5	12	111538101	111546753	1	1	Sufficient replicates	-1.16092	-0.215264	8.04846	0.000376383	0.0103451
ENSMUSG00000091264	Smim13	13	41249860	41276574	1	1	Sufficient replicates	-1.16142	-0.215891	8.06652	0.000824105	0.0181833
ENSMUSG00000026790	Odf2	2	29889221	29931746	1	1	Sufficient replicates	-1.16152	-0.21601	6.58488	0.00312422	0.044698
ENSMUSG00000040855	Reps2	X	162411954	162643649	1	1	Sufficient replicates	-1.16185	-0.216421	8.24378	0.00186585	0.0317257
ENSMUSG00000027770	Dhx36	3	62470039	62507004	1	1	Sufficient replicates	-1.16235	-0.217051	6.36889	0.00175381	0.0304036
ENSMUSG00000021357	Exoc2	13	30813919	30974047	1	1	Sufficient replicates	-1.16299	-0.217836	5.77434	0.00279088	0.0413963
ENSMUSG00000021065	Fut8	12	77238104	77476338	1	1	Sufficient replicates	-1.16313	-0.218015	5.81736	0.00129921	0.0248059
ENSMUSG00000021816	Ppp3cb	14	20499364	20546573	1	1	Sufficient replicates	-1.16465	-0.219893	8.52687	0.0013591	0.0256707
ENSMUSG00000018548	Trim37	11	87127077	87220683	1	1	Sufficient replicates	-1.16513	-0.220491	8.78205	0.00163861	0.02902
ENSMUSG00000061313	Ddhd2	8	25725324	25754280	1	1	Sufficient replicates	-1.16533	-0.220745	6.0626	0.000432971	0.0115286
ENSMUSG00000024231	Cul2	18	3382988	3436377	1	1	Sufficient replicates	-1.16576	-0.221267	6.0192	0.00189213	0.0320022
ENSMUSG00000028719	Cmpk1	4	114959336	114987241	1	1	Sufficient replicates	-1.16604	-0.221615	6.27169	0.00319518	0.0453167
ENSMUSG00000029804	Herc3	6	58831465	58920398	1	1	Sufficient replicates	-1.16619	-0.221808	7.56305	0.00278826	0.0413963
ENSMUSG00000028134	Ptbp2	3	119718742	119783388	1	1	Sufficient replicates	-1.16677	-0.222521	6.59879	0.00139195	0.0259535
ENSMUSG00000033981	Gria2	3	80684936	80802791	1	1	Sufficient replicates	-1.16754	-0.223477	9.66806	0.00344289	0.0476137
ENSMUSG00000014353	Tmem87b	2	128818118	128854261	1	1	Sufficient replicates	-1.16821	-0.224296	5.57491	0.00233623	0.0367664
ENSMUSG00000039233	Tbce	13	13997949	14039638	1	1	Sufficient replicates	-1.16822	-0.22431	5.81955	0.00138705	0.0259114
ENSMUSG00000000838	Fmr1	X	68678541	68717963	1	1	Sufficient replicates	-1.16836	-0.224486	6.55488	0.00214109	0.034934
ENSMUSG00000020311	Erlec1	11	30930774	30954335	1	1	Sufficient replicates	-1.16849	-0.224648	5.4315	0.00156537	0.0282645
ENSMUSG00000034160	Ogt	X	101640060	101684351	1	1	Sufficient replicates	-1.16864	-0.224826	8.93243	0.00350318	0.0482649
ENSMUSG00000042032	Mat2b	11	40679314	40695203	1	1	Sufficient replicates	-1.16884	-0.225075	6.83356	0.00245328	0.0380015
ENSMUSG00000025658	Cnksr2	X	157821436	158043294	1	1	Sufficient replicates	-1.16891	-0.225163	8.08299	0.00258484	0.0392511
ENSMUSG00000098912	1500004A13Rik	3	88782943	88832547	1	1	Sufficient replicates	-1.16935	-0.22571	6.68318	0.000826351	0.0181833
ENSMUSG00000062257	Opcml	9	27790775	28925410	1	1	Sufficient replicates	-1.16986	-0.226333	7.71736	0.00103577	0.0212619
ENSMUSG00000026409	Pfkfb2	1	130689182	130729253	1	1	Sufficient replicates	-1.17067	-0.227333	6.20718	0.000689412	0.016242
ENSMUSG00000036990	Otud4	8	79639618	79677724	1	1	Sufficient replicates	-1.17099	-0.227725	6.61149	0.00215867	0.0351239
ENSMUSG00000041997	Tlk1	2	70712407	70825728	1	1	Sufficient replicates	-1.17123	-0.228019	6.83663	0.000742843	0.0170299
ENSMUSG00000027419	Pcsk2	2	143546156	143816285	1	1	Sufficient replicates	-1.17139	-0.228223	8.46533	0.00286631	0.0420554
ENSMUSG00000040640	Erc2	14	27622442	28478537	1	1	Sufficient replicates	-1.17169	-0.228594	7.42525	0.0022761	0.0363252
ENSMUSG00000021936	Mapk8	14	33377898	33447158	1	1	Sufficient replicates	-1.17205	-0.229038	6.99843	0.00137273	0.0257705
ENSMUSG00000026824	Kcnj3	2	55435970	55598145	1	1	Sufficient replicates	-1.17427	-0.231763	7.16897	0.00312257	0.044698
ENSMUSG00000045733	Sprn	7	140150628	140154877	1	1	Sufficient replicates	-1.17452	-0.232071	7.2997	0.000223215	0.00729948
ENSMUSG00000025531	Chm	X	113040593	113185517	1	1	Sufficient replicates	-1.17516	-0.232853	6.11309	0.00251251	0.0384575
ENSMUSG00000024383	Map3k2	18	32163089	32236751	1	1	Sufficient replicates	-1.17566	-0.233471	5.87766	0.00225034	0.0360266
ENSMUSG00000020841	Cpd	11	76778424	76847018	1	1	Sufficient replicates	-1.17578	-0.233615	7.22116	0.000845933	0.0185079
ENSMUSG00000043542	Zc2hc1a	3	7503426	7553848	1	1	Sufficient replicates	-1.17626	-0.234207	5.98661	0.000449346	0.0118821
ENSMUSG00000022679	Mpv17l	16	13903161	13949619	1	1	Sufficient replicates	-1.1763	-0.234259	6.20379	0.000617487	0.0148672
ENSMUSG00000029840	Mtpn	6	35508906	35539888	1	1	Sufficient replicates	-1.17644	-0.234423	8.57565	0.000597324	0.0144726
ENSMUSG00000031517	Gpm6a	8	54954728	55060877	1	1	Sufficient replicates	-1.17678	-0.234845	10.4605	0.000737502	0.0169327
ENSMUSG00000051285	Pcmtd1	1	7088920	7173628	1	1	Sufficient replicates	-1.17788	-0.236197	7.59242	0.00157997	0.0283416
ENSMUSG00000048978	Nrsn1	13	25252040	25270502	1	1	Sufficient replicates	-1.17883	-0.237353	8.45144	0.00246299	0.0380217
ENSMUSG00000022119	Rbm26	14	105106751	105177327	1	1	Sufficient replicates	-1.179	-0.237558	6.34419	0.00306627	0.0441157
ENSMUSG00000018846	Pank3	11	35769484	35791285	1	1	Sufficient replicates	-1.17952	-0.238205	6.57996	0.00292466	0.0425171
ENSMUSG00000021767	Kat6b	14	21481434	21672478	1	1	Sufficient replicates	-1.17995	-0.238725	6.19203	0.00314151	0.0448616
ENSMUSG00000025104	Hdgfrp3	7	81881251	81934473	1	1	Sufficient replicates	-1.18024	-0.239084	7.29055	0.000280223	0.00847689
ENSMUSG00000021945	Zmym2	14	56887795	56962579	1	1	Sufficient replicates	-1.18065	-0.239576	6.90432	0.000475846	0.0122041
ENSMUSG00000037826	Ppm1k	6	57506502	57535426	1	1	Sufficient replicates	-1.18124	-0.240299	6.4639	0.00148662	0.0272267
ENSMUSG00000053641	Dennd4a	9	64811340	64919667	1	1	Sufficient replicates	-1.18156	-0.24069	6.67244	0.000956627	0.0202929
ENSMUSG00000046873	Mbtps2	X	157535371	157598715	1	1	Sufficient replicates	-1.18209	-0.241334	5.10777	0.00244837	0.0379683
ENSMUSG00000050199	Lgr4	2	109917647	110014257	1	1	Sufficient replicates	-1.18407	-0.243754	5.09868	0.00372065	0.0499681
ENSMUSG00000027200	Sema6d	2	124089969	124667770	1	1	Sufficient replicates	-1.1841	-0.24379	6.3885	0.000276148	0.00843846
ENSMUSG00000015342	Xk	X	9272756	9313250	1	1	Sufficient replicates	-1.18509	-0.244997	4.69022	0.00365327	0.0495842
ENSMUSG00000015243	Abca1	4	53030787	53159895	1	1	Sufficient replicates	-1.18531	-0.245264	5.95136	0.00327754	0.0459485
ENSMUSG00000054920	Klhl5	5	65107568	65168188	1	1	Sufficient replicates	-1.18538	-0.245353	5.55169	0.000632866	0.015166
ENSMUSG00000035967	Ddx26b	X	56454857	56507843	1	1	Sufficient replicates	-1.18661	-0.246841	6.92223	0.00129589	0.0248059
ENSMUSG00000026915	Strbp	2	37483228	37703859	1	1	Sufficient replicates	-1.18716	-0.247517	8.17559	0.00230404	0.0364701
ENSMUSG00000030876	Mettl9	7	121034445	121076834	1	1	Sufficient replicates	-1.18728	-0.247658	5.7849	0.000917491	0.0196784
ENSMUSG00000028698	Pik3r3	4	116221618	116303056	1	1	Sufficient replicates	-1.18739	-0.247792	6.03224	0.000282276	0.00852218
ENSMUSG00000025666	Tmem47	X	81070698	81097872	1	1	Sufficient replicates	-1.18823	-0.248813	7.29329	0.00182205	0.0311017
ENSMUSG00000041935	AW549877	15	3982036	3995752	1	1	Sufficient replicates	-1.18833	-0.248939	6.61413	0.00057352	0.0140835
ENSMUSG00000027778	Ift80	3	68892499	69004570	1	1	Sufficient replicates	-1.18876	-0.249458	5.19317	0.00182287	0.0311017
ENSMUSG00000031229	Atrx	X	105797615	105929397	1	1	Sufficient replicates	-1.18883	-0.249546	8.13352	0.00250614	0.0383983
ENSMUSG00000032580	Rbm5	9	107740371	107770996	1	1	Sufficient replicates	-1.18914	-0.249914	7.63832	0.000397563	0.0108495
ENSMUSG00000052889	Prkcb	7	122288751	122634402	1	1	Sufficient replicates	-1.18994	-0.250883	8.88443	0.000141887	0.00518124
ENSMUSG00000008763	Man1a2	3	100562208	100685503	1	1	Sufficient replicates	-1.19032	-0.251345	7.30981	0.00209001	0.0345164
ENSMUSG00000025086	Trub1	19	57452906	57491005	1	1	Sufficient replicates	-1.19034	-0.251378	5.00434	0.00239089	0.0373793
ENSMUSG00000019820	Utrn	10	12382188	12861735	1	1	Sufficient replicates	-1.19045	-0.251502	6.6931	0.000334084	0.00964944
ENSMUSG00000000223	Drp2	X	134404551	134456573	1	1	Sufficient replicates	-1.19082	-0.25196	6.77692	0.000536393	0.013355
ENSMUSG00000028456	Unc13b	4	43058953	43264871	1	1	Sufficient replicates	-1.19096	-0.252123	6.27214	0.00192796	0.0325293
ENSMUSG00000027499	Pkia	3	7366604	7445366	1	1	Sufficient replicates	-1.19136	-0.252611	7.60212	0.000955546	0.0202929
ENSMUSG00000045767	B230219D22Rik	13	55693124	55703499	1	1	Sufficient replicates	-1.19278	-0.254331	7.12568	0.000270595	0.00836717
ENSMUSG00000001323	Srr	11	74906359	74925948	1	1	Sufficient replicates	-1.1928	-0.254347	6.60207	0.000274436	0.00843846
ENSMUSG00000042197	Zfp451	1	33761544	33814595	1	1	Sufficient replicates	-1.19296	-0.254545	6.33045	0.000346173	0.00990624
ENSMUSG00000038068	Rnf144b	13	47122720	47247991	1	1	Sufficient replicates	-1.19321	-0.254846	4.89163	0.000973673	0.020447
ENSMUSG00000028005	Gucy1b3	3	82032004	82074711	1	1	Sufficient replicates	-1.1944	-0.256288	7.53571	0.002248	0.0360266
ENSMUSG00000021843	Ktn1	14	47648448	47736564	1	1	Sufficient replicates	-1.19558	-0.257711	6.57289	0.000436973	0.0115949
ENSMUSG00000037855	Zfp365	10	67886103	67912662	1	1	Sufficient replicates	-1.19561	-0.257751	9.10354	1.08728e-05	0.000753079
ENSMUSG00000054843	Atrnl1	19	57611034	58133338	1	1	Sufficient replicates	-1.1962	-0.258456	7.20583	0.00161562	0.028779
ENSMUSG00000005893	Nr2c2	6	92091390	92173057	1	1	Sufficient replicates	-1.19718	-0.259635	7.12783	0.000761932	0.0173379
ENSMUSG00000039478	Micu3	8	40307458	40386308	1	1	Sufficient replicates	-1.19733	-0.259823	6.77594	4.12223e-05	0.00203288
ENSMUSG00000066278	Vps37b	5	124004641	124032260	1	1	Sufficient replicates	-1.19806	-0.260695	4.69683	0.00181072	0.0310291
ENSMUSG00000049100	Pcdh10	3	45378398	45434566	1	1	Sufficient replicates	-1.19834	-0.261043	7.58013	0.00139269	0.0259535
ENSMUSG00000031012	Cask	X	13517080	13851367	1	1	Sufficient replicates	-1.19847	-0.261194	6.34243	2.49288e-05	0.00139534
ENSMUSG00000005871	Apc	18	34220924	34322189	1	1	Sufficient replicates	-1.19877	-0.261556	9.10789	0.00043824	0.0116085
ENSMUSG00000049907	Rasl11b	5	74195288	74199481	1	1	Sufficient replicates	-1.1988	-0.261589	5.51564	0.000421782	0.011329
ENSMUSG00000052572	Dlg2	7	91090706	92447003	1	1	Sufficient replicates	-1.19998	-0.26301	8.29422	0.000288348	0.0086544
ENSMUSG00000004383	Large	8	72814599	73353540	1	1	Sufficient replicates	-1.20005	-0.263097	7.25985	5.54571e-05	0.00256963
ENSMUSG00000029469	Ift81	5	122550204	122614518	1	1	Sufficient replicates	-1.20029	-0.263388	5.12333	0.00123839	0.024042
ENSMUSG00000030729	Pgm2l1	7	100227394	100278868	1	1	Sufficient replicates	-1.20185	-0.26526	8.50555	0.00189255	0.0320022
ENSMUSG00000090015	Gm15446	5	109923400	109943936	1	1	Sufficient replicates	-1.20193	-0.265351	5.2791	0.0012973	0.0248059
ENSMUSG00000033319	Fem1c	18	46501746	46525971	1	1	Sufficient replicates	-1.20242	-0.265939	5.25549	0.00274781	0.0410692
ENSMUSG00000058624	Gda	19	21391307	21473445	1	1	Sufficient replicates	-1.20322	-0.266896	8.1652	0.00250474	0.0383983
ENSMUSG00000035762	Tmem161b	13	84222314	84295870	1	1	Sufficient replicates	-1.20351	-0.267248	4.32231	0.00110516	0.0221567
ENSMUSG00000028572	Hook1	4	95967240	96025413	1	1	Sufficient replicates	-1.20366	-0.267429	6.91313	0.000927826	0.0198141
ENSMUSG00000045967	Gpr158	2	21367542	21830547	1	1	Sufficient replicates	-1.20374	-0.267522	7.81138	0.00107477	0.0217751
ENSMUSG00000045180	Shroom2	X	152609509	152769465	1	1	Sufficient replicates	-1.20388	-0.267696	6.73076	6.72703e-05	0.0029847
ENSMUSG00000040760	Appl1	14	26918988	26971232	1	1	Sufficient replicates	-1.2042	-0.268078	7.14041	0.000475379	0.0122041
ENSMUSG00000056492	Gpr116	17	43389466	43459557	1	1	Sufficient replicates	-1.20446	-0.268389	5.78238	0.00141089	0.0261655
ENSMUSG00000029208	Guf1	5	69556924	69575972	1	1	Sufficient replicates	-1.20511	-0.26916	6.09968	0.00109732	0.0220993
ENSMUSG00000032507	Fbxl2	9	113963637	114046191	1	1	Sufficient replicates	-1.20572	-0.269896	5.71612	2.35141e-05	0.00134565
ENSMUSG00000072969	Armcx5	X	135742733	135747322	1	1	Sufficient replicates	-1.20581	-0.270006	4.96259	0.00184253	0.0313988
ENSMUSG00000045414	1190002N15Rik	9	94517864	94538081	1	1	Sufficient replicates	-1.20663	-0.270979	5.52716	0.00274114	0.0410245
ENSMUSG00000037624	Kcnk2	1	189207931	189343832	1	1	Sufficient replicates	-1.20663	-0.27098	5.90047	0.00320099	0.0453167
ENSMUSG00000027433	Xrn2	2	147012996	147078000	1	1	Sufficient replicates	-1.20665	-0.271009	5.73094	3.704e-05	0.00189361
ENSMUSG00000046111	5830418K08Rik	9	15316915	15357788	1	1	Sufficient replicates	-1.20666	-0.271023	5.30846	0.00223277	0.0358575
ENSMUSG00000060227	Casc4	2	121866970	121936220	1	1	Sufficient replicates	-1.20708	-0.271516	6.8481	1.89179e-05	0.0011423
ENSMUSG00000075318	Scn2a1	2	65620857	65767447	1	1	Sufficient replicates	-1.20711	-0.271554	8.55275	0.00123257	0.0239594
ENSMUSG00000068373	D430041D05Rik	2	104143073	104410334	1	1	Sufficient replicates	-1.20738	-0.271882	7.84692	0.00050352	0.0127102
ENSMUSG00000019883	Echdc1	10	29313166	29346661	1	1	Sufficient replicates	-1.20772	-0.272285	5.1018	0.000702589	0.0164262
ENSMUSG00000036391	Sec24a	11	51692264	51763634	1	1	Sufficient replicates	-1.2079	-0.272504	4.99918	0.00102334	0.0211523
ENSMUSG00000079509	Zfx	X	94074631	94123702	1	1	Sufficient replicates	-1.20838	-0.273074	5.09437	0.00106866	0.0217374
ENSMUSG00000060671	Atp8b2	3	89939481	89963508	1	1	Sufficient replicates	-1.20841	-0.273114	6.67887	0.000117593	0.00455435
ENSMUSG00000039579	Grin3a	4	49661611	49845744	1	1	Sufficient replicates	-1.20845	-0.273158	5.64248	0.00275857	0.0410836
ENSMUSG00000008200	Fnbp4	2	90745370	90781021	1	1	Sufficient replicates	-1.20874	-0.273506	6.04496	0.000123821	0.00474759
ENSMUSG00000065979	Cpped1	16	11803721	11909445	1	1	Sufficient replicates	-1.20935	-0.274229	5.19492	0.000127501	0.00482836
ENSMUSG00000027630	Tbl1xr1	3	22076652	22216594	1	1	Sufficient replicates	-1.20949	-0.274399	6.34329	0.00017766	0.00614488
ENSMUSG00000044071	Fam19a2	10	123264076	123741204	1	1	Sufficient replicates	-1.20965	-0.274589	5.92553	0.00269627	0.0405419
ENSMUSG00000021171	Esyt2	12	116281222	116373096	1	1	Sufficient replicates	-1.20966	-0.274602	6.10377	0.00366681	0.0496801
ENSMUSG00000030629	Zfand6	7	84615054	84679361	1	1	Sufficient replicates	-1.20971	-0.27466	5.40275	0.000593956	0.0144366
ENSMUSG00000053199	Arhgap20	9	51765337	51853856	1	1	Sufficient replicates	-1.20982	-0.274795	6.64149	0.00109797	0.0220993
ENSMUSG00000001986	Gria3	X	41400854	41678601	1	1	Sufficient replicates	-1.21023	-0.275285	8.14487	0.000699591	0.0164062
ENSMUSG00000035293	G2e3	12	51348061	51376986	1	1	Sufficient replicates	-1.21105	-0.276261	4.50818	0.00212341	0.0347935
ENSMUSG00000019906	Lin7a	10	107271843	107425143	1	1	Sufficient replicates	-1.21111	-0.27633	6.30141	0.00157126	0.0282846
ENSMUSG00000035653	Lrfn5	12	61523150	61858342	1	1	Sufficient replicates	-1.2113	-0.276561	5.95405	0.00105249	0.0214655
ENSMUSG00000058070	Eml1	12	108370957	108539617	1	1	Sufficient replicates	-1.21145	-0.27673	5.96507	0.000137518	0.00504573
ENSMUSG00000064065	Ipcef1	10	6885796	7052478	1	1	Sufficient replicates	-1.21162	-0.276933	6.87806	0.00285405	0.042035
ENSMUSG00000035245	Eogt	6	97110024	97149182	1	1	Sufficient replicates	-1.21195	-0.277335	5.08812	0.00210626	0.0346607
ENSMUSG00000021745	Ptprg	14	11553532	12242041	1	1	Sufficient replicates	-1.21208	-0.277479	6.65422	0.00047005	0.0121897
ENSMUSG00000021613	Hapln1	13	89540636	89611832	1	1	Sufficient replicates	-1.21216	-0.277577	4.76083	0.00118868	0.0233428
ENSMUSG00000026977	41705	2	60209887	60250676	1	1	Sufficient replicates	-1.21261	-0.278113	6.47039	0.00104273	0.0213322
ENSMUSG00000022255	Mtdh	15	34082694	34142386	1	1	Sufficient replicates	-1.21329	-0.278925	6.54651	0.00033961	0.00977224
ENSMUSG00000063108	Zfp26	9	20432972	20460162	1	1	Sufficient replicates	-1.21341	-0.279073	5.11053	0.00344082	0.0476137
ENSMUSG00000029471	Camkk2	5	122731173	122779410	1	1	Sufficient replicates	-1.21374	-0.279455	7.70146	0.00104785	0.0213993
ENSMUSG00000026356	Dars	1	128363707	128417368	1	1	Sufficient replicates	-1.21386	-0.279597	5.71795	0.000698927	0.0164062
ENSMUSG00000025937	Lactb2	1	13623330	13660546	1	1	Sufficient replicates	-1.21538	-0.281412	4.19475	0.00347892	0.0480254
ENSMUSG00000021703	Serinc5	13	92611138	92711944	1	1	Sufficient replicates	-1.21601	-0.282155	6.54814	6.77236e-05	0.0029847
ENSMUSG00000044442	N6amt1	16	87354185	87368742	1	1	Sufficient replicates	-1.21613	-0.282302	4.22369	0.00216591	0.035152
ENSMUSG00000022537	Tmem44	16	30511855	30550842	1	1	Sufficient replicates	-1.2168	-0.283096	6.69679	3.15161e-05	0.0016497
ENSMUSG00000024109	Nrxn1	17	90033644	91092805	1	1	Sufficient replicates	-1.21702	-0.283348	8.84318	4.60444e-05	0.0022207
ENSMUSG00000028132	Tmem56	3	121201761	121283098	1	1	Sufficient replicates	-1.21827	-0.284831	6.52506	0.00144934	0.026717
ENSMUSG00000029629	Phf14	6	11907809	12081197	1	1	Sufficient replicates	-1.21864	-0.285267	5.10331	0.00178149	0.0306653
ENSMUSG00000029328	Hnrnpdl	5	100033577	100039664	1	1	Sufficient replicates	-1.21876	-0.285419	7.87685	1.49255e-05	0.000969966
ENSMUSG00000036790	Slitrk2	X	66649318	66661393	1	1	Sufficient replicates	-1.21921	-0.285945	5.36854	0.00046395	0.0121614
ENSMUSG00000066613	Zfp932	5	109996521	110010411	1	1	Sufficient replicates	-1.21923	-0.285973	5.74242	0.000183282	0.00621848
ENSMUSG00000064367	mt-Nd5	MT	11742	13565	1	1	Sufficient replicates	-1.21925	-0.285994	12.1161	0.000756744	0.0172454
ENSMUSG00000020525	Ppm1d	11	85311244	85347066	1	1	Sufficient replicates	-1.22054	-0.287516	4.08447	0.0035483	0.048671
ENSMUSG00000022685	Parn	16	13537964	13668170	1	1	Sufficient replicates	-1.22091	-0.287951	4.58133	0.0012769	0.024572
ENSMUSG00000025037	Maoa	X	16619698	16687818	1	1	Sufficient replicates	-1.22113	-0.28822	5.25763	9.27486e-05	0.00377172
ENSMUSG00000023150	Ivns1abp	1	151344477	151364422	1	1	Sufficient replicates	-1.22184	-0.28906	7.88502	3.23263e-05	0.0016851
ENSMUSG00000057715	A830018L16Rik	1	11414105	11975901	1	1	Sufficient replicates	-1.2219	-0.289122	6.72911	0.000998972	0.0208452
ENSMUSG00000056158	Car10	11	93098028	93601749	1	1	Sufficient replicates	-1.22299	-0.290411	6.44673	0.0024688	0.0380217
ENSMUSG00000039735	Fnbp1l	3	122538719	122619667	1	1	Sufficient replicates	-1.22328	-0.290753	7.28029	0.000995132	0.0208218
ENSMUSG00000056211	R3hdm1	1	128103301	128237736	1	1	Sufficient replicates	-1.22627	-0.294275	8.41174	2.21956e-05	0.00129929
ENSMUSG00000038602	Slc35f1	10	52690533	53111622	1	1	Sufficient replicates	-1.2263	-0.294309	6.4272	0.000713596	0.0165643
ENSMUSG00000020063	Sirt1	10	63319005	63381704	1	1	Sufficient replicates	-1.22653	-0.294585	4.48528	0.00264867	0.0400617
ENSMUSG00000036959	Bcorl1	X	48341358	48408049	1	1	Sufficient replicates	-1.22822	-0.296573	4.64345	0.00200025	0.0334003
ENSMUSG00000027677	Ttc14	3	33799955	33814860	1	1	Sufficient replicates	-1.22869	-0.297127	8.22167	0.000333464	0.00964944
ENSMUSG00000025323	Sp4	12	118234933	118301440	1	1	Sufficient replicates	-1.22878	-0.297221	5.04407	0.00230053	0.0364701
ENSMUSG00000056755	Grm7	6	110645581	111567230	1	1	Sufficient replicates	-1.22913	-0.297634	5.9801	0.000338354	0.00975439
ENSMUSG00000018541	Cwc25	11	97745481	97766556	1	1	Sufficient replicates	-1.22985	-0.298478	4.11102	0.00275909	0.0410836
ENSMUSG00000028180	Zranb2	3	157534160	157548390	1	1	Sufficient replicates	-1.23019	-0.298885	8.02999	4.87826e-06	0.000391717
ENSMUSG00000024095	Hnrnpll	17	80029487	80062334	1	1	Sufficient replicates	-1.23061	-0.299372	6.49828	0.000124901	0.00476521
ENSMUSG00000043498	9330132A10Rik	18	89293502	89297229	1	1	Sufficient replicates	-1.23089	-0.299707	5.95718	0.000580998	0.0141891
ENSMUSG00000035696	Rnf38	4	44126210	44233789	1	1	Sufficient replicates	-1.2315	-0.300417	6.07302	1.62138e-05	0.00103183
ENSMUSG00000026748	Plxdc2	2	16356304	16755839	1	1	Sufficient replicates	-1.23261	-0.301716	5.52853	0.00177217	0.0306018
ENSMUSG00000034610	Zcchc11	4	108459426	108559421	1	1	Sufficient replicates	-1.23313	-0.302328	5.51317	0.000925799	0.0198033
ENSMUSG00000059474	Mbtd1	11	93885852	93946985	1	1	Sufficient replicates	-1.23337	-0.302604	5.24679	0.000466253	0.0121614
ENSMUSG00000040495	Chrm4	2	91927249	91928688	1	1	Sufficient replicates	-1.23341	-0.302656	5.09725	0.00179581	0.030808
ENSMUSG00000051177	Plcb1	2	134786159	135475258	1	1	Sufficient replicates	-1.23455	-0.303983	8.24485	9.43726e-05	0.00381898
ENSMUSG00000069171	Nr2f1	13	78188973	78199757	1	1	Sufficient replicates	-1.23463	-0.304075	5.74265	0.000503865	0.0127102
ENSMUSG00000044365	Cxxc4	3	134236491	134262090	1	1	Sufficient replicates	-1.23542	-0.305001	4.71812	0.00112317	0.0224589
ENSMUSG00000037486	Asxl2	12	3426857	3506852	1	1	Sufficient replicates	-1.23597	-0.305644	5.55339	0.00054022	0.0134067
ENSMUSG00000021180	Rps6ka5	12	100549778	100725028	1	1	Sufficient replicates	-1.2362	-0.305913	4.75093	0.00314681	0.0448954
ENSMUSG00000040125	Gpr26	7	131966460	131994405	1	1	Sufficient replicates	-1.23623	-0.305947	8.05086	0.00131359	0.0249628
ENSMUSG00000042155	Klhl23	2	69821944	69836651	1	1	Sufficient replicates	-1.23633	-0.306068	6.28238	5.42202e-06	0.00042212
ENSMUSG00000040410	Fbxl4	4	22357543	22434091	1	1	Sufficient replicates	-1.23706	-0.30691	4.14537	0.00359246	0.0490628
ENSMUSG00000029833	Trim24	6	37870811	37966296	1	1	Sufficient replicates	-1.23712	-0.306982	5.35893	3.87541e-05	0.00194315
ENSMUSG00000056073	Grik2	10	49099460	49788766	1	1	Sufficient replicates	-1.23719	-0.307067	6.23902	0.00324733	0.0456501
ENSMUSG00000028232	Tmem68	4	3549041	3574853	1	1	Sufficient replicates	-1.23728	-0.30717	5.3831	0.000548447	0.0135889
ENSMUSG00000029211	Gabra4	5	71569734	71658308	1	1	Sufficient replicates	-1.2373	-0.307193	7.03013	5.79894e-06	0.000449184
ENSMUSG00000021710	Nln	13	104023439	104109614	1	1	Sufficient replicates	-1.23737	-0.307272	4.94825	0.000131231	0.00490156
ENSMUSG00000056673	Kdm5d	Y	897788	956786	1	1	Sufficient replicates	-1.2374	-0.307314	5.10703	0.00125473	0.0242671
ENSMUSG00000044768	D1Ertd622e	1	97606318	97662074	1	1	Sufficient replicates	-1.23764	-0.307586	5.89035	0.000699533	0.0164062
ENSMUSG00000037999	Arap2	5	62602445	62766198	1	1	Sufficient replicates	-1.23794	-0.307946	7.10085	8.44842e-05	0.00354996
ENSMUSG00000050963	Kcns2	15	34837381	34842337	1	1	Sufficient replicates	-1.23802	-0.308037	4.98242	0.00127397	0.0245463
ENSMUSG00000034912	Mdga2	12	66469568	67222549	1	1	Sufficient replicates	-1.23813	-0.308164	4.94425	0.000747156	0.0170947
ENSMUSG00000053604	Rpia	6	70765720	70792232	1	1	Sufficient replicates	-1.23828	-0.308335	4.03018	0.00263685	0.0399599
ENSMUSG00000054099	Slc25a40	5	8422850	8454790	1	1	Sufficient replicates	-1.23858	-0.308691	3.71018	0.00291269	0.0424638
ENSMUSG00000021646	Mccc2	13	99948533	100015639	1	1	Sufficient replicates	-1.23931	-0.309535	3.96603	0.00221185	0.035671
ENSMUSG00000041444	Arhgap32	9	32116136	32268446	1	1	Sufficient replicates	-1.23941	-0.309654	8.83095	0.00320011	0.0453167
ENSMUSG00000025892	Gria4	9	4417899	4796234	1	1	Sufficient replicates	-1.24097	-0.311466	6.86911	8.78763e-06	0.000635736
ENSMUSG00000032854	Ugt8a	3	125865359	125938550	1	1	Sufficient replicates	-1.24135	-0.31191	5.96184	0.00200136	0.0334003
ENSMUSG00000055116	Arntl	7	113207465	113314122	1	1	Sufficient replicates	-1.24165	-0.312262	5.19188	0.000146638	0.00531223
ENSMUSG00000031755	Bbs2	8	94067954	94098811	1	1	Sufficient replicates	-1.24285	-0.313652	4.81036	0.000368699	0.0102604
ENSMUSG00000027004	Frzb	2	80411970	80447625	1	1	Sufficient replicates	-1.24416	-0.31517	4.31499	0.00315277	0.044897
ENSMUSG00000037674	Rfx7	9	72532240	72622937	1	1	Sufficient replicates	-1.24434	-0.315382	5.93593	0.000425957	0.0114012
ENSMUSG00000063052	Lrrc40	3	158036662	158068478	1	1	Sufficient replicates	-1.24474	-0.31584	6.10913	3.79679e-07	4.97704e-05
ENSMUSG00000024293	Esco1	18	10566602	10610352	1	1	Sufficient replicates	-1.24536	-0.316559	4.84796	0.000332948	0.00964944
ENSMUSG00000049583	Grm5	7	87602544	88134907	1	1	Sufficient replicates	-1.24592	-0.317214	7.99665	0.000278403	0.00843846
ENSMUSG00000029054	Gabrd	4	155384980	155398112	1	1	Sufficient replicates	-1.24609	-0.317404	5.91724	0.000403842	0.0109624
ENSMUSG00000043929	Klhl15	X	94234599	94277724	1	1	Sufficient replicates	-1.24638	-0.317746	4.55242	0.00151534	0.0276346
ENSMUSG00000027716	Trpc3	3	36620482	36690167	1	1	Sufficient replicates	-1.24656	-0.317954	4.21039	0.00160732	0.028698
ENSMUSG00000055884	Fancm	12	65075606	65132058	1	1	Sufficient replicates	-1.24769	-0.319256	4.05798	0.00336837	0.0469216
ENSMUSG00000028033	Kcnq5	1	21398403	21961942	1	1	Sufficient replicates	-1.24785	-0.319441	6.66614	7.36049e-06	0.000545352
ENSMUSG00000021852	Slc35f4	14	49298519	49526046	1	1	Sufficient replicates	-1.24844	-0.320122	3.85737	0.00215746	0.0351239
ENSMUSG00000036353	P2ry12	3	59216271	59262831	1	1	Sufficient replicates	-1.24845	-0.320141	5.28931	0.000133681	0.00496095
ENSMUSG00000036902	Neto2	8	85636588	85690973	1	1	Sufficient replicates	-1.24922	-0.321033	6.57629	0.00102212	0.0211523
ENSMUSG00000019966	Kitl	10	100015630	100100413	1	1	Sufficient replicates	-1.24949	-0.321341	5.99084	0.00079836	0.0178751
ENSMUSG00000028399	Ptprd	4	75941238	78211961	1	1	Sufficient replicates	-1.25057	-0.322591	8.25355	0.000236419	0.00758569
ENSMUSG00000000058	Cav2	6	17281185	17289115	1	1	Sufficient replicates	-1.25073	-0.322765	5.66439	0.00153639	0.027919
ENSMUSG00000007656	Arpp19	9	75037614	75060313	1	1	Sufficient replicates	-1.25128	-0.323409	8.44613	0.000353303	0.0100905
ENSMUSG00000053333	Dis3l2	1	86703808	87050095	1	1	Sufficient replicates	-1.25167	-0.323855	4.62826	0.000124232	0.0047515
ENSMUSG00000063434	Sorcs3	19	48206025	48805505	1	1	Sufficient replicates	-1.25282	-0.325174	5.71051	1.09498e-05	0.000753079
ENSMUSG00000033454	Zbtb1	12	76370266	76396950	1	1	Sufficient replicates	-1.25288	-0.325251	4.76862	0.000572218	0.0140835
ENSMUSG00000026342	Slc35f5	1	125560595	125595820	1	1	Sufficient replicates	-1.25412	-0.326679	4.26195	0.00288624	0.0421985
ENSMUSG00000040037	Negr1	3	156561794	157316445	1	1	Sufficient replicates	-1.25464	-0.327269	7.90094	0.000260749	0.00814484
ENSMUSG00000068966	Zbtb34	2	33406108	33431324	1	1	Sufficient replicates	-1.25498	-0.327662	4.34421	0.00337801	0.0470132
ENSMUSG00000037890	Wdr19	5	65199696	65260415	1	1	Sufficient replicates	-1.25637	-0.329256	4.37012	0.00254274	0.0388041
ENSMUSG00000026565	Pou2f1	1	165875423	166002678	1	1	Sufficient replicates	-1.25758	-0.330647	5.34433	0.00099698	0.020832
ENSMUSG00000071267	Zfp942	17	21926960	21962464	1	1	Sufficient replicates	-1.2577	-0.330793	4.67061	0.00278488	0.0413872
ENSMUSG00000034218	Atm	9	53439149	53536740	1	1	Sufficient replicates	-1.25793	-0.331046	4.88111	0.00219797	0.0355593
ENSMUSG00000084838	Gm10241	16	20176727	20177012	1	1	Sufficient replicates	-1.25942	-0.332756	6.72503	4.77233e-05	0.00227051
ENSMUSG00000031626	Sorbs2	8	45507788	45827906	1	1	Sufficient replicates	-1.26008	-0.333513	7.72462	0.000475335	0.0122041
ENSMUSG00000051910	Sox6	7	115471344	116038744	1	1	Sufficient replicates	-1.26024	-0.333699	4.78613	6.0357e-05	0.00275349
ENSMUSG00000026675	Hsd17b7	1	169949535	169969241	1	1	Sufficient replicates	-1.26067	-0.334192	4.67321	0.000606053	0.0146378
ENSMUSG00000024501	Dpysl3	18	43320979	43438286	1	1	Sufficient replicates	-1.26096	-0.334517	5.3109	6.05025e-05	0.00275349
ENSMUSG00000031644	Nek1	8	60993195	61131346	1	1	Sufficient replicates	-1.26111	-0.334699	6.07826	3.80702e-05	0.00193339
ENSMUSG00000047786	Lix1	17	17402672	17459387	1	1	Sufficient replicates	-1.26126	-0.334861	5.74772	1.18505e-06	0.00012198
ENSMUSG00000061778	Mospd2	X	164936169	164980375	1	1	Sufficient replicates	-1.26137	-0.334986	3.95418	0.000462925	0.0121573
ENSMUSG00000059149	Mfsd4	1	132022806	132068062	1	1	Sufficient replicates	-1.26172	-0.335386	5.86188	8.25307e-05	0.00348698
ENSMUSG00000022773	Ypel1	16	17069696	17087045	1	1	Sufficient replicates	-1.26291	-0.336753	4.68244	0.000278301	0.00843846
ENSMUSG00000032534	Cep63	9	102586578	102626534	1	1	Sufficient replicates	-1.26341	-0.337323	5.18526	0.000969253	0.0204024
ENSMUSG00000040022	Rab11fip2	19	59902884	59943654	1	1	Sufficient replicates	-1.264	-0.337994	6.26568	1.70814e-05	0.00107368
ENSMUSG00000026384	Ptpn4	1	119652467	119837613	1	1	Sufficient replicates	-1.2645	-0.338573	5.80032	0.00233731	0.0367664
ENSMUSG00000036916	Zfp280c	X	48541625	48594504	1	1	Sufficient replicates	-1.26472	-0.338818	5.20225	0.00037582	0.0103451
ENSMUSG00000040586	Ofd1	X	166390033	166440704	1	1	Sufficient replicates	-1.2648	-0.338904	3.5625	0.000991279	0.0207695
ENSMUSG00000020620	Abca8b	11	109932190	109995845	1	1	Sufficient replicates	-1.26494	-0.339064	5.31217	0.000898895	0.0193357
ENSMUSG00000021991	Cacna2d3	14	28904943	29721864	1	1	Sufficient replicates	-1.26521	-0.339373	6.84419	1.67727e-06	0.000164899
ENSMUSG00000025551	Fgf14	14	123977907	124677127	1	1	Sufficient replicates	-1.26625	-0.340564	5.4548	0.000482194	0.0122957
ENSMUSG00000025321	Itgb8	12	119158022	119238802	1	1	Sufficient replicates	-1.26692	-0.341328	6.51061	0.000403105	0.0109617
ENSMUSG00000042579	4632404H12Rik	3	89767511	89773240	1	1	Sufficient replicates	-1.26742	-0.341891	3.52584	0.00331644	0.0463245
ENSMUSG00000041653	Pnpla3	15	84167816	84189512	1	1	Sufficient replicates	-1.26791	-0.342449	4.06882	0.00111738	0.0223724
ENSMUSG00000038844	Kif16b	2	142617474	142901531	1	1	Sufficient replicates	-1.26881	-0.343472	4.28699	0.00050735	0.0127384
ENSMUSG00000019647	Sema6a	18	47235598	47368870	1	1	Sufficient replicates	-1.26916	-0.34387	4.61278	0.000112855	0.00441875
ENSMUSG00000036432	Siah2	3	58674938	58692400	1	1	Sufficient replicates	-1.26917	-0.343891	3.88657	0.0029611	0.0428842
ENSMUSG00000022636	Alcam	16	52248996	52454074	1	1	Sufficient replicates	-1.26934	-0.344083	7.51967	0.000969771	0.0204024
ENSMUSG00000015568	Lpl	8	68880491	68907448	1	1	Sufficient replicates	-1.26958	-0.344352	5.21865	0.00115288	0.0228742
ENSMUSG00000047446	Arl4a	12	40005447	40038025	1	1	Sufficient replicates	-1.27036	-0.345238	5.51782	8.94945e-05	0.00368578
ENSMUSG00000055026	Gabrg3	7	56716465	57387188	1	1	Sufficient replicates	-1.27063	-0.345546	5.08528	0.000509185	0.0127604
ENSMUSG00000042208	0610010F05Rik	11	23564961	23633639	1	1	Sufficient replicates	-1.27083	-0.345766	5.68409	4.2946e-06	0.000352226
ENSMUSG00000034998	Foxn2	17	88440711	88490533	1	1	Sufficient replicates	-1.27122	-0.346217	4.45172	0.00156738	0.0282645
ENSMUSG00000025986	Slc39a10	1	46807544	46892852	1	1	Sufficient replicates	-1.27208	-0.347188	8.13915	0.000363635	0.0102331
ENSMUSG00000022762	Ncam2	16	81200697	81624285	1	1	Sufficient replicates	-1.27208	-0.347191	5.79635	0.000244203	0.00777858
ENSMUSG00000044912	Syt16	12	73997761	74267916	1	1	Sufficient replicates	-1.27271	-0.347905	6.21608	2.6787e-06	0.000238856
ENSMUSG00000064115	Cadm2	16	66655421	67620908	1	1	Sufficient replicates	-1.27303	-0.348267	8.21854	3.2522e-05	0.0016851
ENSMUSG00000070871	Ccnyl1	1	64690455	64725644	1	1	Sufficient replicates	-1.27344	-0.348735	4.47337	0.000316173	0.00934326
ENSMUSG00000031290	Lrch2	X	147470375	147554081	1	1	Sufficient replicates	-1.27356	-0.348862	5.18139	4.53599e-05	0.00220153
ENSMUSG00000004698	Hdac9	12	34371503	34528889	1	1	Sufficient replicates	-1.27448	-0.34991	4.99199	0.000319207	0.00941478
ENSMUSG00000048939	Atp13a5	16	29231851	29378732	1	1	Sufficient replicates	-1.27585	-0.351453	3.93299	0.000968899	0.0204024
ENSMUSG00000079139	Gm4204	1	135231995	135233225	1	1	Sufficient replicates	-1.27601	-0.351641	4.83179	0.00118786	0.0233428
ENSMUSG00000033569	Bai3	1	25067476	25829707	1	1	Sufficient replicates	-1.27657	-0.352275	6.74006	1.51957e-05	0.00097923
ENSMUSG00000017144	Rnd3	2	51130438	51149111	1	1	Sufficient replicates	-1.27698	-0.35274	3.8177	0.00283876	0.0419039
ENSMUSG00000026614	Slc30a10	1	185454848	185468762	1	1	Sufficient replicates	-1.27833	-0.354263	4.6083	0.000727	0.0167669
ENSMUSG00000009207	Lnp	2	74520291	74579435	1	1	Sufficient replicates	-1.27866	-0.354636	5.93934	0.000228956	0.00739378
ENSMUSG00000030203	Dusp16	6	134715473	134792625	1	1	Sufficient replicates	-1.2797	-0.355809	3.97624	0.00169382	0.0296553
ENSMUSG00000022321	Cdh10	15	18818947	19014236	1	1	Sufficient replicates	-1.28098	-0.357244	5.46581	0.000117068	0.0045455
ENSMUSG00000038822	Hace1	10	45577829	45712345	1	1	Sufficient replicates	-1.28117	-0.357458	6.30451	1.73562e-05	0.0010865
ENSMUSG00000022358	Fbxo32	15	58175879	58214892	1	1	Sufficient replicates	-1.28275	-0.359236	4.90968	0.0014007	0.0260079
ENSMUSG00000086429	Gt(ROSA)26Sor	6	113067428	113077333	1	1	Sufficient replicates	-1.28287	-0.359372	4.04569	0.00328802	0.0460113
ENSMUSG00000039166	Akap7	10	25169090	25307870	1	1	Sufficient replicates	-1.2833	-0.359861	5.13118	2.66199e-05	0.0014739
ENSMUSG00000038702	Dsel	1	111858702	111864918	1	1	Sufficient replicates	-1.28361	-0.360204	4.46122	0.00203491	0.0338497
ENSMUSG00000055782	Abcd2	15	91145884	91191807	1	1	Sufficient replicates	-1.28371	-0.360316	5.6606	0.000284331	0.00856737
ENSMUSG00000063887	Nlgn1	3	25431811	26133734	1	1	Sufficient replicates	-1.28378	-0.360401	5.97355	7.07186e-08	1.30676e-05
ENSMUSG00000060548	Tnfrsf19	14	60963834	61046855	1	1	Sufficient replicates	-1.28395	-0.360585	6.10649	3.69555e-07	4.88609e-05
ENSMUSG00000032558	Nphp3	9	104002544	104153483	1	1	Sufficient replicates	-1.28556	-0.362399	3.7165	0.00203964	0.0338549
ENSMUSG00000045215	Asxl3	18	22344883	22530227	1	1	Sufficient replicates	-1.28564	-0.362489	3.86645	0.00288309	0.0421927
ENSMUSG00000028173	Wls	3	159839737	159935833	1	1	Sufficient replicates	-1.28566	-0.362514	5.44838	6.75695e-05	0.0029847
ENSMUSG00000025795	Rassf3	10	121410350	121476250	1	1	Sufficient replicates	-1.2859	-0.362777	5.32857	0.00252011	0.0385354
ENSMUSG00000066057	Gm1976	17	94759944	94834799	1	1	Sufficient replicates	-1.28592	-0.362806	4.3394	0.000724234	0.0167283
ENSMUSG00000028226	Mmp16	4	17852893	18119145	1	1	Sufficient replicates	-1.2874	-0.364457	4.75005	0.0010343	0.0212619
ENSMUSG00000060424	Pou3f3os	1	42590782	42694842	1	1	Sufficient replicates	-1.28747	-0.364538	4.38843	0.000882965	0.0191002
ENSMUSG00000046191	Pcdhb20	18	37504264	37507658	1	1	Sufficient replicates	-1.28857	-0.365768	3.65519	0.00082592	0.0181833
ENSMUSG00000020642	Rnf144a	12	26306797	26415256	1	1	Sufficient replicates	-1.28875	-0.365974	5.06322	2.40449e-05	0.00137092
ENSMUSG00000048410	Zfp407	18	84128027	84589725	1	1	Sufficient replicates	-1.28891	-0.366156	4.20114	0.00246916	0.0380217
ENSMUSG00000042272	Sestd1	2	77180340	77280592	1	1	Sufficient replicates	-1.28895	-0.366197	6.60708	2.09171e-05	0.00123561
ENSMUSG00000050587	Lrrc4c	2	96318169	97631666	1	1	Sufficient replicates	-1.29018	-0.36757	6.66133	3.02092e-05	0.00159216
ENSMUSG00000032267	Usp28	9	48985385	49042517	1	1	Sufficient replicates	-1.29032	-0.367732	5.23687	2.32841e-06	0.000211307
ENSMUSG00000046818	Ddit4l	3	137621612	137628333	1	1	Sufficient replicates	-1.29033	-0.367736	4.30981	0.00116099	0.0229757
ENSMUSG00000035236	Scai	2	39066214	39190730	1	1	Sufficient replicates	-1.29078	-0.368239	6.81304	0.000277297	0.00843846
ENSMUSG00000057147	Dph6	2	114516416	114654964	1	1	Sufficient replicates	-1.29159	-0.369145	4.24809	4.49205e-05	0.00219409
ENSMUSG00000071855	Ccdc112	18	46282151	46311928	1	1	Sufficient replicates	-1.29171	-0.369277	3.46931	0.00360822	0.0492342
ENSMUSG00000032705	Exd2	12	80463095	80498135	1	1	Sufficient replicates	-1.29173	-0.369308	6.60444	3.18408e-09	9.214e-07
ENSMUSG00000020300	Cpeb4	11	31872211	31935634	1	1	Sufficient replicates	-1.29229	-0.369931	7.42235	1.88216e-05	0.00114097
ENSMUSG00000039375	Wdr17	8	54629055	54887184	1	1	Sufficient replicates	-1.29233	-0.369977	5.44412	0.000112939	0.00441875
ENSMUSG00000030077	Chl1	6	103510876	103733035	1	1	Sufficient replicates	-1.2932	-0.370942	7.65158	5.86994e-06	0.000452398
ENSMUSG00000038685	Rtel1	2	181319739	181356616	1	1	Sufficient replicates	-1.29339	-0.371159	4.47573	7.27564e-05	0.00313445
ENSMUSG00000019841	Rev3l	10	39732118	39875211	1	1	Sufficient replicates	-1.2934	-0.371169	6.03381	1.14304e-05	0.000775702
ENSMUSG00000031015	Swap70	7	110221703	110283503	1	1	Sufficient replicates	-1.29449	-0.372388	3.89788	0.000244459	0.00777858
ENSMUSG00000031129	Slc9a9	9	94669909	95230445	1	1	Sufficient replicates	-1.29516	-0.373133	4.15323	0.000482625	0.0122957
ENSMUSG00000025815	Dhtkd1	2	5896115	5942792	1	1	Sufficient replicates	-1.29536	-0.373352	4.11435	0.0015683	0.0282645
ENSMUSG00000059187	Fam19a1	6	96113154	96657198	1	1	Sufficient replicates	-1.29602	-0.374083	5.0346	0.000276875	0.00843846
ENSMUSG00000037434	Slc30a1	1	191906767	191913247	1	1	Sufficient replicates	-1.2962	-0.374286	5.44746	1.08275e-08	2.86314e-06
ENSMUSG00000035283	Adrb1	19	56722372	56724862	1	1	Sufficient replicates	-1.29662	-0.374751	3.91022	0.00266137	0.0401746
ENSMUSG00000039470	Zdhhc2	8	40423815	40510268	1	1	Sufficient replicates	-1.29736	-0.375577	5.94728	2.6658e-08	5.92543e-06
ENSMUSG00000028256	Odf2l	3	145118589	145153915	1	1	Sufficient replicates	-1.29817	-0.376481	3.65827	0.000479936	0.012268
ENSMUSG00000003929	Zfp81	17	33329342	33358878	1	1	Sufficient replicates	-1.29827	-0.37659	5.16844	0.0001571	0.00559035
ENSMUSG00000034009	Rxfp1	3	79641611	79737880	1	1	Sufficient replicates	-1.29964	-0.378111	5.32677	0.000596557	0.0144726
ENSMUSG00000094614	Gm21769	8	20122365	20126624	1	1	Sufficient replicates	-1.30025	-0.378787	3.53021	0.00291097	0.0424638
ENSMUSG00000031583	Wrn	8	33234384	33385527	1	1	Sufficient replicates	-1.30068	-0.379262	4.08182	0.00142374	0.0263718
ENSMUSG00000016487	Ppfibp1	6	146888487	147032025	1	1	Sufficient replicates	-1.30139	-0.380056	5.53942	0.000681118	0.0161707
ENSMUSG00000027858	Tspan2	3	102734529	102772292	1	1	Sufficient replicates	-1.30141	-0.38008	6.97415	6.17139e-06	0.000470899
ENSMUSG00000037400	Atp11b	3	35754134	35856274	1	1	Sufficient replicates	-1.30508	-0.384134	7.20236	1.84705e-05	0.00113313
ENSMUSG00000037808	Fam76b	9	13827716	13846541	1	1	Sufficient replicates	-1.30513	-0.384189	4.87306	2.88494e-05	0.00153633
ENSMUSG00000028222	Calb1	4	15881264	15908064	1	1	Sufficient replicates	-1.30605	-0.385207	7.12117	2.68818e-05	0.00147773
ENSMUSG00000045083	Lingo2	4	35706647	36951747	1	1	Sufficient replicates	-1.3063	-0.385481	4.3979	0.00261993	0.0397447
ENSMUSG00000020846	Fam101b	11	76019194	76027782	1	1	Sufficient replicates	-1.30706	-0.38633	3.52554	0.000701193	0.0164186
ENSMUSG00000035161	Ints6	14	62676330	62761112	1	1	Sufficient replicates	-1.31047	-0.390087	4.41247	6.88845e-05	0.00301852
ENSMUSG00000092486	2610524H06Rik	5	114821935	114823468	1	1	Sufficient replicates	-1.3109	-0.390552	3.15407	0.00236094	0.037071
ENSMUSG00000022827	Rabl3	16	37539885	37572385	1	1	Sufficient replicates	-1.31183	-0.391585	2.95852	0.00324481	0.0456501
ENSMUSG00000030592	Ryr1	7	29003340	29125151	1	1	Sufficient replicates	-1.31231	-0.392111	5.28855	0.00110298	0.0221418
ENSMUSG00000037266	Rsrp1	4	134923592	134927671	1	1	Sufficient replicates	-1.31399	-0.39395	8.48056	3.86568e-07	4.98218e-05
ENSMUSG00000029798	Herc6	6	57580992	57665136	1	1	Sufficient replicates	-1.31424	-0.39423	4.34122	0.00273729	0.0410245
ENSMUSG00000014932	Yes1	5	32611171	32687066	1	1	Sufficient replicates	-1.3153	-0.395393	4.15879	0.00012744	0.00482836
ENSMUSG00000021670	Hmgcr	13	96648967	96670936	1	1	Sufficient replicates	-1.31582	-0.395967	7.07633	6.12314e-06	0.000469553
ENSMUSG00000040118	Cacna2d1	5	15934691	16374511	1	1	Sufficient replicates	-1.3166	-0.396816	8.12353	8.76233e-06	0.000635736
ENSMUSG00000026566	Mpzl1	1	165592181	165634541	1	1	Sufficient replicates	-1.31677	-0.397001	4.0652	0.00023047	0.00742586
ENSMUSG00000043313	Pcdhb19	18	37496997	37504127	1	1	Sufficient replicates	-1.31697	-0.397223	3.78265	0.000713463	0.0165643
ENSMUSG00000038930	Rccd1	7	80316596	80324454	1	1	Sufficient replicates	-1.3171	-0.39736	3.38422	0.00194103	0.032642
ENSMUSG00000040649	Rimklb	6	122447296	122486313	1	1	Sufficient replicates	-1.31783	-0.398167	5.10619	2.46987e-05	0.00139266
ENSMUSG00000061533	Cep128	12	90998492	91384409	1	1	Sufficient replicates	-1.32043	-0.401011	2.74925	0.00322941	0.0455653
ENSMUSG00000026153	Fam135a	1	24011093	24100341	1	1	Sufficient replicates	-1.32112	-0.401759	5.48561	2.64629e-07	3.6564e-05
ENSMUSG00000046447	Camk2n1	4	138454314	138460123	1	1	Sufficient replicates	-1.3214	-0.40207	10.1775	7.80355e-07	8.86541e-05
ENSMUSG00000056004	9330182L06Rik	5	9266118	9481825	1	1	Sufficient replicates	-1.32238	-0.403137	6.2423	1.13706e-07	1.93768e-05
ENSMUSG00000035131	Brinp3	1	146494760	146902472	1	1	Sufficient replicates	-1.3236	-0.404466	4.83577	6.35074e-05	0.00285634
ENSMUSG00000003974	Grm3	5	9485236	9725352	1	1	Sufficient replicates	-1.32474	-0.405713	6.13508	2.04272e-08	4.67599e-06
ENSMUSG00000069662	Marcks	10	37133375	37138920	1	1	Sufficient replicates	-1.32677	-0.407922	6.99572	2.58332e-07	3.61255e-05
ENSMUSG00000061665	Cd2ap	17	42792951	42876424	1	1	Sufficient replicates	-1.32761	-0.408829	5.31499	5.52998e-05	0.00256963
ENSMUSG00000021720	Rnf180	13	105149352	105271039	1	1	Sufficient replicates	-1.32807	-0.409337	2.74385	0.00340838	0.0473929
ENSMUSG00000047155	Cyp4x1	4	115106323	115134281	1	1	Sufficient replicates	-1.32841	-0.409706	4.69506	4.7338e-05	0.00226882
ENSMUSG00000033910	Gucy1a3	3	82092428	82145877	1	1	Sufficient replicates	-1.33207	-0.413672	6.85203	0.000364363	0.0102349
ENSMUSG00000036036	Zfp57	17	37001163	37010635	1	1	Sufficient replicates	-1.33306	-0.414738	3.3254	0.000454258	0.0119766
ENSMUSG00000074968	Ano3	2	110655201	110950923	1	1	Sufficient replicates	-1.33314	-0.414831	7.6247	5.06428e-08	1.00831e-05
ENSMUSG00000041966	Dcaf17	2	71055328	71099142	1	1	Sufficient replicates	-1.33433	-0.416115	4.46556	0.000115674	0.00450276
ENSMUSG00000074829	2010315B03Rik	9	124291804	124312696	1	1	Sufficient replicates	-1.33637	-0.418323	3.04573	0.00160449	0.0286807
ENSMUSG00000042604	Kcna4	2	107290639	107298502	1	1	Sufficient replicates	-1.33729	-0.41931	4.79567	0.000489111	0.0124197
ENSMUSG00000036095	Dgkb	12	37880705	38633410	1	1	Sufficient replicates	-1.3376	-0.419651	7.48194	0.000224534	0.00732699
ENSMUSG00000018166	Erbb3	10	128567523	128589652	1	1	Sufficient replicates	-1.33818	-0.420267	3.85629	8.67508e-05	0.00362533
ENSMUSG00000058152	Chsy3	18	59175401	59410446	1	1	Sufficient replicates	-1.33848	-0.420594	3.39103	0.00177381	0.0306018
ENSMUSG00000049612	Omg	11	79500982	79504084	1	1	Sufficient replicates	-1.33934	-0.42152	6.89479	6.21612e-08	1.16264e-05
ENSMUSG00000061119	Prcp	7	92875253	92934573	1	1	Sufficient replicates	-1.34002	-0.422251	3.30144	0.00109357	0.0220977
ENSMUSG00000075478	Slitrk1	14	108909991	108914239	1	1	Sufficient replicates	-1.3404	-0.422662	6.25761	1.15615e-06	0.00011981
ENSMUSG00000049164	Zfp518a	19	40894705	40917947	1	1	Sufficient replicates	-1.34608	-0.428765	4.05397	0.000687539	0.0162327
ENSMUSG00000021668	Polk	13	96480689	96542485	1	1	Sufficient replicates	-1.34673	-0.429458	3.8672	0.000506017	0.0127384
ENSMUSG00000095375	#N/A	#N/A	#N/A	#N/A	1	1	Sufficient replicates	-1.34855	-0.431411	5.98374	3.10365e-06	0.000272004
ENSMUSG00000051351	Zfp46	4	136284683	136293942	1	1	Sufficient replicates	-1.34966	-0.432601	5.39045	3.87525e-06	0.000323015
ENSMUSG00000050891	Tatdn1	15	58890153	58933730	1	1	Sufficient replicates	-1.3546	-0.437868	2.37173	0.00368882	0.0498792
ENSMUSG00000042104	Uggt2	14	118985039	119099430	1	1	Sufficient replicates	-1.35763	-0.441089	5.68486	1.07005e-05	0.000745971
ENSMUSG00000019889	Ptprk	10	28074820	28597397	1	1	Sufficient replicates	-1.35871	-0.442235	6.05647	1.37276e-07	2.28848e-05
ENSMUSG00000050069	Grem2	1	174833785	174921819	1	1	Sufficient replicates	-1.36273	-0.446503	4.79222	9.64478e-05	0.00387313
ENSMUSG00000050912	Tmem123	9	7764041	7794333	1	1	Sufficient replicates	-1.36582	-0.449771	4.11373	0.000310118	0.00918201
ENSMUSG00000027188	Pamr1	2	102550012	102643041	1	1	Sufficient replicates	-1.36778	-0.451839	5.12924	2.30074e-05	0.00132159
ENSMUSG00000027550	Lrrcc1	3	14533788	14572658	1	1	Sufficient replicates	-1.36993	-0.454099	4.9438	0.000228037	0.00739378
ENSMUSG00000010660	Plcd1	9	119071527	119093496	1	1	Sufficient replicates	-1.37108	-0.455317	3.4196	0.000627822	0.0150687
ENSMUSG00000024317	Rnf138	18	21001341	21028223	1	1	Sufficient replicates	-1.37322	-0.45756	4.03265	2.27377e-05	0.00131627
ENSMUSG00000032625	Thsd7a	6	12311610	12749410	1	1	Sufficient replicates	-1.37549	-0.459944	6.05083	1.82532e-05	0.00112883
ENSMUSG00000038119	Cdon	9	35421128	35507652	1	1	Sufficient replicates	-1.37633	-0.460824	4.0697	0.000166939	0.00586521
ENSMUSG00000020374	Rasgef1c	11	49901835	49980994	1	1	Sufficient replicates	-1.37697	-0.461497	4.58775	0.000477943	0.0122374
ENSMUSG00000047881	Rell1	5	63908896	63968905	1	1	Sufficient replicates	-1.37745	-0.461995	3.57645	0.000795533	0.0178378
ENSMUSG00000032355	Mlip	9	77102081	77352969	1	1	Sufficient replicates	-1.37868	-0.46329	5.05676	6.4796e-06	0.000491968
ENSMUSG00000015882	Lcorl	5	45697181	45857615	1	1	Sufficient replicates	-1.38327	-0.468085	4.7162	3.6176e-06	0.000304852
ENSMUSG00000024620	Pdgfrb	18	61045150	61085061	1	1	Sufficient replicates	-1.38605	-0.470982	4.60363	1.78801e-05	0.00111474
ENSMUSG00000035357	Pdzrn3	6	101149609	101377897	1	1	Sufficient replicates	-1.38641	-0.471357	4.83878	0.000128214	0.0048333
ENSMUSG00000026312	Cdh7	1	109982431	110140157	1	1	Sufficient replicates	-1.38704	-0.472005	4.38494	0.000407328	0.0110334
ENSMUSG00000033191	Tie1	4	118471191	118490061	1	1	Sufficient replicates	-1.38796	-0.472967	3.15769	0.000713895	0.0165643
ENSMUSG00000026834	Acvr1c	2	58267453	58357895	1	1	Sufficient replicates	-1.38873	-0.473764	5.1969	1.23352e-05	0.000833412
ENSMUSG00000078307	AI593442	9	52673044	52679429	1	1	Sufficient replicates	-1.38987	-0.474947	7.56858	1.99104e-07	2.93621e-05
ENSMUSG00000030528	Blm	7	80454993	80535119	1	1	Sufficient replicates	-1.39114	-0.476268	2.22933	0.00274174	0.0410245
ENSMUSG00000029135	Fosl2	5	32136472	32157831	1	1	Sufficient replicates	-1.39149	-0.476634	6.04018	0.00239929	0.0374724
ENSMUSG00000022656	Pvrl3	16	46387706	46498525	1	1	Sufficient replicates	-1.39306	-0.478257	5.01328	0.000199284	0.0066444
ENSMUSG00000021294	Kif26a	12	112146208	112181747	1	1	Sufficient replicates	-1.39358	-0.478797	2.70721	0.00137955	0.0258658
ENSMUSG00000060314	Zfp941	7	140807449	140822178	1	1	Sufficient replicates	-1.3939	-0.479123	5.21901	3.98031e-08	8.36248e-06
ENSMUSG00000004661	Arid3b	9	57790353	57836793	1	1	Sufficient replicates	-1.39457	-0.479825	3.18082	0.00246112	0.0380217
ENSMUSG00000034551	Hdx	X	111569931	111697079	1	1	Sufficient replicates	-1.40217	-0.487663	4.48785	0.000174638	0.00606856
ENSMUSG00000021098	4930447C04Rik	12	72881109	72940774	1	1	Sufficient replicates	-1.40503	-0.490599	4.48387	0.000768055	0.0173741
ENSMUSG00000095258	Gm10593	4	42552478	42587038	1	1	Sufficient replicates	-1.40623	-0.491833	2.71262	0.000488638	0.0124197
ENSMUSG00000027435	Cd93	2	148436640	148443563	1	1	Sufficient replicates	-1.40725	-0.492883	3.21567	0.000471215	0.0121897
ENSMUSG00000022665	Ccdc80	16	45093402	45127924	1	1	Sufficient replicates	-1.40726	-0.492891	2.58404	0.00063468	0.0151858
ENSMUSG00000089788	Gm16586	1	178321108	178324171	1	1	Sufficient replicates	-1.41099	-0.496707	6.19164	2.53363e-07	3.61255e-05
ENSMUSG00000020363	Gfpt2	11	49794178	49838613	1	1	Sufficient replicates	-1.41261	-0.498367	2.9714	0.00070438	0.0164387
ENSMUSG00000054690	Emcn	3	137341067	137432185	1	1	Sufficient replicates	-1.41383	-0.499608	2.63097	0.00129953	0.0248059
ENSMUSG00000036009	Mettl25	10	105763189	105841380	1	1	Sufficient replicates	-1.41517	-0.500972	2.39934	0.00173394	0.0301563
ENSMUSG00000039765	Cc2d2a	5	43662379	43740972	1	1	Sufficient replicates	-1.41923	-0.505109	5.10446	6.00561e-07	7.08523e-05
ENSMUSG00000032902	Slc16a1	3	104638668	104658462	1	1	Sufficient replicates	-1.41932	-0.505204	5.21627	4.56161e-06	0.000370166
ENSMUSG00000032332	Col12a1	9	79598991	79718831	1	1	Sufficient replicates	-1.4199	-0.50579	4.34135	0.00039925	0.0108762
ENSMUSG00000028883	Sema3a	5	13396784	13602565	1	1	Sufficient replicates	-1.4224	-0.508327	4.77292	7.37003e-05	0.00315851
ENSMUSG00000049122	Frmd3	4	74013442	74202214	1	1	Sufficient replicates	-1.42393	-0.509878	2.91806	0.000319867	0.00941613
ENSMUSG00000025451	Paip1	13	119428601	119458218	1	1	Sufficient replicates	-1.42467	-0.510631	6.06774	0.000346184	0.00990624
ENSMUSG00000005583	Mef2c	13	83504034	83667079	1	1	Sufficient replicates	-1.42539	-0.511359	8.91401	4.01353e-05	0.00199209
ENSMUSG00000043635	Adamts3	5	89673841	89883334	1	1	Sufficient replicates	-1.42547	-0.51144	4.8915	9.21425e-05	0.00376851
ENSMUSG00000059142	Zfp945	17	22846697	22867134	1	1	Sufficient replicates	-1.42858	-0.514582	4.83518	3.18874e-06	0.000273351
ENSMUSG00000078747	Gm20878	4	41941572	41943124	1	1	Sufficient replicates	-1.43242	-0.518459	4.43519	1.1265e-05	0.00076787
ENSMUSG00000018417	Myo1b	1	51749765	51916071	1	1	Sufficient replicates	-1.43282	-0.518857	5.68396	9.90773e-08	1.7877e-05
ENSMUSG00000062960	Kdr	5	75932827	75978458	1	1	Sufficient replicates	-1.43355	-0.519591	3.98965	0.00148859	0.0272267
ENSMUSG00000025529	Zfp711	X	112600526	112635070	1	1	Sufficient replicates	-1.43402	-0.520066	4.01221	1.9314e-05	0.00116164
ENSMUSG00000024172	St6gal2	17	55445382	55514581	1	1	Sufficient replicates	-1.43459	-0.520642	5.73725	6.95299e-05	0.00303812
ENSMUSG00000017418	Arl5b	2	15049395	15082456	1	1	Sufficient replicates	-1.43459	-0.520643	5.20422	8.82423e-05	0.00366767
ENSMUSG00000051736	Fam229b	10	39118804	39133914	1	1	Sufficient replicates	-1.43592	-0.521975	3.58907	9.69843e-07	0.000105066
ENSMUSG00000045140	Pigw	11	84876315	84880285	1	1	Sufficient replicates	-1.43608	-0.522138	2.25101	0.00193787	0.0326277
ENSMUSG00000045294	Insig1	5	28071363	28078662	1	1	Sufficient replicates	-1.43679	-0.522846	6.16753	8.21446e-07	9.19599e-05
ENSMUSG00000020154	Ptprb	10	116301374	116389538	1	1	Sufficient replicates	-1.43689	-0.522951	5.80414	1.93644e-06	0.00018562
ENSMUSG00000066829	Zfp810	9	22276748	22307638	1	1	Sufficient replicates	-1.43809	-0.524156	4.11985	9.72769e-07	0.000105066
ENSMUSG00000030616	Sytl2	7	90348699	90410439	1	1	Sufficient replicates	-1.44179	-0.527858	5.86513	1.62878e-05	0.00103226
ENSMUSG00000002617	Zfp40	17	23173869	23193252	1	1	Sufficient replicates	-1.44226	-0.528333	4.77074	7.24148e-05	0.00312853
ENSMUSG00000030075	Cntn3	6	102163306	102464667	1	1	Sufficient replicates	-1.4454	-0.531466	4.81129	3.40733e-06	0.000290323
ENSMUSG00000028864	Hgf	5	16553550	16619439	1	1	Sufficient replicates	-1.44661	-0.532674	2.40006	0.0023042	0.0364701
ENSMUSG00000029832	Nfe2l3	6	51432670	51458768	1	1	Sufficient replicates	-1.44682	-0.532887	2.55202	0.00102127	0.0211523
ENSMUSG00000038128	Camk4	18	32939041	33195767	1	1	Sufficient replicates	-1.44811	-0.534168	8.31659	1.10801e-08	2.88027e-06
ENSMUSG00000062151	Unc13c	9	73479422	73968966	1	1	Sufficient replicates	-1.44968	-0.535736	6.3708	0.000425454	0.0114012
ENSMUSG00000021219	Rgs6	12	82616925	83162056	1	1	Sufficient replicates	-1.4502	-0.536256	4.11817	0.000902112	0.0193777
ENSMUSG00000059013	Sh2d3c	2	32721055	32755512	1	1	Sufficient replicates	-1.45207	-0.53811	3.8712	0.000263326	0.00820861
ENSMUSG00000097814	Panct2	1	96871126	96881234	1	1	Sufficient replicates	-1.45505	-0.541069	2.40058	0.00178391	0.0306725
ENSMUSG00000036533	Cdc42ep3	17	79334025	79355091	1	1	Sufficient replicates	-1.45639	-0.542395	3.44418	6.3212e-05	0.00285142
ENSMUSG00000027669	Gnb4	3	32580332	32616585	1	1	Sufficient replicates	-1.45641	-0.542421	5.42058	3.96102e-07	5.03074e-05
ENSMUSG00000076431	Sox4	13	28948919	28953713	1	1	Sufficient replicates	-1.45984	-0.545812	3.78998	0.000371225	0.0102604
ENSMUSG00000022865	Cxadr	16	78301496	78359785	1	1	Sufficient replicates	-1.46007	-0.546039	5.3984	2.591e-07	3.61255e-05
ENSMUSG00000022297	Fzd6	15	39006280	39038186	1	1	Sufficient replicates	-1.46191	-0.547858	3.26113	1.3627e-05	0.000896985
ENSMUSG00000038530	Rgs4	1	169741477	169747642	1	1	Sufficient replicates	-1.4639	-0.549814	8.71486	1.39152e-10	8.20837e-08
ENSMUSG00000059742	Kcnh7	2	62693414	63184287	1	1	Sufficient replicates	-1.46434	-0.550246	7.2839	3.84445e-05	0.00193955
ENSMUSG00000040584	Abcb1a	5	8660077	8748575	1	1	Sufficient replicates	-1.46502	-0.550919	5.39708	4.28118e-10	1.72791e-07
ENSMUSG00000051401	Kctd16	18	40258361	40531168	1	1	Sufficient replicates	-1.46659	-0.55247	3.62942	0.000429378	0.0114728
ENSMUSG00000086095	Gm15328	18	16816407	16822783	1	1	Sufficient replicates	-1.46745	-0.553313	2.65349	0.000801778	0.0178811
ENSMUSG00000052479	A330008L17Rik	8	99416642	99733438	1	1	Sufficient replicates	-1.46757	-0.553428	2.36449	0.00167625	0.0294824
ENSMUSG00000010592	Dazl	17	50279394	50293599	1	1	Sufficient replicates	-1.46922	-0.555054	2.50544	0.000643495	0.0153488
ENSMUSG00000038070	Cntln	4	84884309	85131921	1	1	Sufficient replicates	-1.4746	-0.560326	4.23043	1.70786e-09	5.45698e-07
ENSMUSG00000061517	Sox21	14	118233232	118237030	1	1	Sufficient replicates	-1.47663	-0.562313	3.20471	3.45653e-05	0.00178494
ENSMUSG00000028341	Nr4a3	4	48045153	48086447	1	1	Sufficient replicates	-1.47873	-0.564354	6.0389	0.00212018	0.0347795
ENSMUSG00000029333	Rasgef1b	5	99217426	99252927	1	1	Sufficient replicates	-1.4798	-0.565398	5.54283	2.55687e-07	3.61255e-05
ENSMUSG00000047777	Phf13	4	151989633	151996258	1	1	Sufficient replicates	-1.48173	-0.56728	3.93671	2.12553e-06	0.000196381
ENSMUSG00000038173	Enpp6	8	46986925	47094895	1	1	Sufficient replicates	-1.48207	-0.56761	2.51499	0.00150781	0.0275301
ENSMUSG00000048905	4930539E08Rik	17	28896397	28915324	1	1	Sufficient replicates	-1.484	-0.569491	2.99675	0.000469548	0.0121897
ENSMUSG00000020953	Coch	12	51593341	51605773	1	1	Sufficient replicates	-1.4846	-0.570079	5.1626	1.07482e-07	1.87325e-05
ENSMUSG00000069114	Zbtb10	3	9250602	9285333	1	1	Sufficient replicates	-1.48608	-0.571508	3.56682	2.84807e-05	0.0015273
ENSMUSG00000097709	2810429I04Rik	13	3478230	3501393	1	1	Sufficient replicates	-1.48744	-0.572836	1.90925	0.000775731	0.017508
ENSMUSG00000078722	Gm12394	4	42781928	42856771	1	1	Sufficient replicates	-1.48877	-0.574123	2.93005	0.000145937	0.00531223
ENSMUSG00000032135	Mcam	9	44134469	44142727	1	1	Sufficient replicates	-1.49173	-0.576991	4.28318	1.20322e-06	0.000123026
ENSMUSG00000024042	Sik1	17	31844248	31855792	1	1	Sufficient replicates	-1.49218	-0.577426	4.20166	0.0028242	0.0417291
ENSMUSG00000049538	Adamts16	13	70727802	70841811	1	1	Sufficient replicates	-1.50069	-0.585626	2.16332	0.000379259	0.0104055
ENSMUSG00000039328	Rnf122	8	31111820	31131482	1	1	Sufficient replicates	-1.50286	-0.58771	1.56801	0.00168081	0.0294949
ENSMUSG00000050549	5730508B09Rik	3	127869688	127896323	1	1	Sufficient replicates	-1.50378	-0.588591	1.90566	0.00293139	0.0425745
ENSMUSG00000037465	Klf10	15	38294413	38300707	1	1	Sufficient replicates	-1.50535	-0.590099	5.201	6.79932e-05	0.002988
ENSMUSG00000030092	Cntn6	6	104492790	104863406	1	1	Sufficient replicates	-1.5074	-0.59206	4.10443	4.35735e-07	5.47776e-05
ENSMUSG00000052726	Kcnt2	1	140246216	140612063	1	1	Sufficient replicates	-1.50983	-0.594389	5.48122	3.96896e-07	5.03074e-05
ENSMUSG00000021696	Elovl7	13	108214404	108287105	1	1	Sufficient replicates	-1.51137	-0.595855	4.2683	7.6604e-05	0.00324551
ENSMUSG00000095779	Gm2163	4	42466752	42589938	1	1	Sufficient replicates	-1.51836	-0.602514	3.23648	1.3323e-05	0.000880754
ENSMUSG00000041261	Car8	4	8143362	8239041	1	1	Sufficient replicates	-1.51962	-0.60371	3.3428	0.00143367	0.0265237
ENSMUSG00000039385	Cdh6	15	13034200	13173639	1	1	Sufficient replicates	-1.51966	-0.603746	2.97956	0.00198407	0.0332202
ENSMUSG00000078958	Atp6ap1l	13	90883433	90905355	1	1	Sufficient replicates	-1.52829	-0.61192	2.78043	0.00121781	0.0237095
ENSMUSG00000042807	Hecw2	1	53806876	54195168	1	1	Sufficient replicates	-1.52901	-0.612596	6.23803	1.27548e-08	3.13623e-06
ENSMUSG00000034640	Tiparp	3	65528410	65555145	1	1	Sufficient replicates	-1.52938	-0.612947	4.75705	0.00130848	0.0248984
ENSMUSG00000048004	Tmem196	12	119945957	120019211	1	1	Sufficient replicates	-1.53093	-0.614408	2.90475	0.000684113	0.0162167
ENSMUSG00000000957	Mmp14	14	54431604	54441258	1	1	Sufficient replicates	-1.53155	-0.614991	3.0584	0.000223185	0.00729948
ENSMUSG00000031196	F8	X	75172715	75382615	1	1	Sufficient replicates	-1.53606	-0.619238	1.94792	0.000474685	0.0122041
ENSMUSG00000037016	Frem2	3	53513939	53657355	1	1	Sufficient replicates	-1.53847	-0.621493	2.22503	0.000847449	0.0185147
ENSMUSG00000032193	Ldlr	9	21723576	21749916	1	1	Sufficient replicates	-1.53927	-0.622247	4.55443	0.000186638	0.00627733
ENSMUSG00000040605	Bace2	16	97356728	97439012	1	1	Sufficient replicates	-1.53989	-0.622828	1.67095	0.00370878	0.0499681
ENSMUSG00000030757	Zkscan2	7	123479516	123500449	1	1	Sufficient replicates	-1.54452	-0.627154	4.54863	1.88428e-06	0.000182906
ENSMUSG00000019888	Mgat4c	10	101681487	102391469	1	1	Sufficient replicates	-1.54501	-0.627613	3.17808	5.05917e-07	6.15813e-05
ENSMUSG00000090061	Nwd2	5	63649103	63810546	1	1	Sufficient replicates	-1.54507	-0.627674	5.84272	1.67886e-07	2.60129e-05
ENSMUSG00000042834	Nrep	18	33437019	33464029	1	1	Sufficient replicates	-1.54725	-0.629702	5.53819	1.8859e-07	2.83746e-05
ENSMUSG00000041378	Cldn5	16	18776847	18778260	1	1	Sufficient replicates	-1.55067	-0.632896	4.58658	6.86844e-07	7.86129e-05
ENSMUSG00000050730	Arhgap42	9	8994329	9239101	1	1	Sufficient replicates	-1.55448	-0.636435	4.31404	1.28827e-08	3.13623e-06
ENSMUSG00000031239	Itm2a	X	107397099	107403376	1	1	Sufficient replicates	-1.55768	-0.6394	5.52188	6.0859e-16	1.03711e-12
ENSMUSG00000097083	D930019O06Rik	1	39650176	39657390	1	1	Sufficient replicates	-1.55812	-0.639803	1.98012	0.000128577	0.0048333
ENSMUSG00000038943	Prc1	7	80294450	80316259	1	1	Sufficient replicates	-1.56378	-0.64504	1.75888	0.00232151	0.0366307
ENSMUSG00000090286	Gm17615	14	124005355	124007629	1	1	Sufficient replicates	-1.56689	-0.647908	1.69881	0.000962344	0.0203579
ENSMUSG00000096256	Gm21093	4	42033017	42034726	1	1	Sufficient replicates	-1.56831	-0.649207	4.17168	1.4684e-09	4.82994e-07
ENSMUSG00000093909	Gm3883	4	42456965	42461867	1	1	Sufficient replicates	-1.56831	-0.649208	4.17168	1.46982e-09	4.82994e-07
ENSMUSG00000025993	Slc40a1	1	45908068	45926523	1	1	Sufficient replicates	-1.57451	-0.654901	3.56705	4.43488e-07	5.5299e-05
ENSMUSG00000097842	9330104G04Rik	7	16871354	16874886	1	1	Sufficient replicates	-1.57616	-0.656413	2.04097	0.000804425	0.0178811
ENSMUSG00000071341	Egr4	6	85511131	85513589	1	1	Sufficient replicates	-1.57715	-0.657317	5.10451	1.90479e-08	4.42632e-06
ENSMUSG00000054976	Nyap2	1	81076950	81341764	1	1	Sufficient replicates	-1.59131	-0.670213	5.7057	1.3174e-09	4.59204e-07
ENSMUSG00000079434	Neu2	1	87509889	87597845	1	1	Sufficient replicates	-1.59383	-0.672496	2.13098	0.000687959	0.0162327
ENSMUSG00000022360	Atad2	15	58094047	58135082	1	1	Sufficient replicates	-1.59475	-0.673332	3.62611	7.87144e-07	8.87679e-05
ENSMUSG00000057098	Ebf1	11	44617317	45008091	1	1	Sufficient replicates	-1.60289	-0.680672	2.43249	0.00019122	0.00640336
ENSMUSG00000025789	St8sia2	7	73939119	74013682	1	1	Sufficient replicates	-1.60743	-0.684753	2.16297	0.00319443	0.0453167
ENSMUSG00000039831	Arhgap29	3	121953229	122016677	1	1	Sufficient replicates	-1.61401	-0.690649	4.94816	4.98924e-08	1.00684e-05
ENSMUSG00000091472	Gm3739	14	7293648	7315049	1	1	Sufficient replicates	-1.61506	-0.691587	1.26693	0.00371658	0.0499681
ENSMUSG00000027955	Fam198b	3	79884533	79946280	1	1	Sufficient replicates	-1.61825	-0.694432	2.83113	0.00130163	0.0248059
ENSMUSG00000002835	Chaf1a	17	56040416	56068026	1	1	Sufficient replicates	-1.61981	-0.695826	1.73109	0.000858243	0.0186101
ENSMUSG00000078185	Chml	1	175686488	175688353	1	1	Sufficient replicates	-1.62333	-0.698955	2.12047	7.22838e-05	0.00312853
ENSMUSG00000074024	4632427E13Rik	7	92734166	92741468	1	1	Sufficient replicates	-1.63019	-0.705041	2.1237	0.000918677	0.0196784
ENSMUSG00000094293	Gm3893	4	42091207	42092287	1	1	Sufficient replicates	-1.63114	-0.705879	2.85855	0.000254109	0.00801908
ENSMUSG00000009376	Met	6	17463800	17573980	1	1	Sufficient replicates	-1.63571	-0.709917	2.54409	0.00292241	0.0425171
ENSMUSG00000020639	Pfn4	12	4769295	4778266	1	1	Sufficient replicates	-1.63924	-0.713027	2.00364	0.000189565	0.00636185
ENSMUSG00000023034	Nr4a1	15	101266846	101274792	1	1	Sufficient replicates	-1.65249	-0.724638	6.66394	0.000852624	0.0186013
ENSMUSG00000039103	Nexn	3	152236986	152266320	1	1	Sufficient replicates	-1.65689	-0.728478	3.36154	0.00267285	0.0402291
ENSMUSG00000037593	BC030499	11	78290841	78296805	1	1	Sufficient replicates	-1.6635	-0.73422	3.89052	5.9592e-05	0.00273133
ENSMUSG00000089706	B230216N24Rik	1	98031116	98057680	1	1	Sufficient replicates	-1.6656	-0.736046	3.42535	4.03533e-06	0.00033454
ENSMUSG00000079038	D130040H23Rik	8	69300776	69303162	1	1	Sufficient replicates	-1.67012	-0.739954	2.00373	0.00193805	0.0326277
ENSMUSG00000039913	Pak7	2	136081104	136387967	1	1	Sufficient replicates	-1.67287	-0.742326	5.93586	2.19152e-14	3.05557e-11
ENSMUSG00000068115	Ninl	2	150934519	151039382	1	1	Sufficient replicates	-1.67919	-0.747763	3.25609	5.21694e-06	0.000410319
ENSMUSG00000022797	Tfrc	16	32608920	32632794	1	1	Sufficient replicates	-1.68336	-0.751341	6.98517	4.80148e-22	1.84101e-18
ENSMUSG00000027896	Slc16a4	3	107291230	107312115	1	1	Sufficient replicates	-1.68623	-0.753803	2.09199	8.98795e-05	0.00368578
ENSMUSG00000055560	Zfp459	13	67405722	67421418	1	1	Sufficient replicates	-1.69128	-0.758116	1.44459	0.001302	0.0248059
ENSMUSG00000087022	9130024F11Rik	1	56971412	57050084	1	1	Sufficient replicates	-1.69157	-0.758366	2.71531	0.000178694	0.00614488
ENSMUSG00000053164	Gpr21	2	37516332	37520603	1	1	Sufficient replicates	-1.69185	-0.758603	2.02339	8.93119e-05	0.00368578
ENSMUSG00000031520	Vegfc	8	54077532	54186454	1	1	Sufficient replicates	-1.6959	-0.762053	1.32756	0.00170311	0.029784
ENSMUSG00000079363	Gbp4	5	105115767	105139586	1	1	Sufficient replicates	-1.69798	-0.763821	1.78328	0.0021869	0.0354176
ENSMUSG00000006386	Tek	4	94739289	94874976	1	1	Sufficient replicates	-1.71001	-0.774007	4.09155	1.16531e-08	2.9309e-06
ENSMUSG00000074480	Mex3a	3	88532395	88541396	1	1	Sufficient replicates	-1.71944	-0.781938	1.73809	0.000180156	0.00615378
ENSMUSG00000020682	Mmp28	11	83440768	83463071	1	1	Sufficient replicates	-1.72729	-0.788514	1.57169	8.94458e-05	0.00368578
ENSMUSG00000040093	Bmf	2	118528757	118549687	1	1	Sufficient replicates	-1.73721	-0.796768	1.74041	0.000137375	0.00504573
ENSMUSG00000042631	Xkr7	2	153031852	153055775	1	1	Sufficient replicates	-1.73991	-0.799015	1.20812	0.00266458	0.0401836
ENSMUSG00000045328	Cenpe	3	135212563	135273540	1	1	Sufficient replicates	-1.74555	-0.80368	1.03682	0.000747901	0.0170947
ENSMUSG00000031285	Dcx	X	143855842	143933311	1	1	Sufficient replicates	-1.75044	-0.807714	5.65215	9.86785e-11	6.05373e-08
ENSMUSG00000019846	Lama4	10	38965515	39110188	1	1	Sufficient replicates	-1.75769	-0.813678	3.17732	1.55495e-08	3.72629e-06
ENSMUSG00000096936	Gm3510	5	15923755	15933406	1	1	Sufficient replicates	-1.75847	-0.814319	2.27507	8.0535e-06	0.000590988
ENSMUSG00000044229	Nxpe4	9	48362041	48400025	1	1	Sufficient replicates	-1.78005	-0.83192	3.63697	1.65725e-11	1.15533e-08
ENSMUSG00000097825	9630001P10Rik	5	45638705	45645469	1	1	Sufficient replicates	-1.78885	-0.839029	1.48032	7.41386e-05	0.00315851
ENSMUSG00000016493	Cd46	1	195041285	195092248	1	1	Sufficient replicates	-1.789	-0.839157	1.93862	4.13828e-05	0.00203425
ENSMUSG00000078627	41708	11	105360798	105456735	1	1	Sufficient replicates	-1.79285	-0.842253	0.911457	0.000490885	0.0124441
ENSMUSG00000000126	Wnt9a	11	59306928	59333552	1	1	Sufficient replicates	-1.80398	-0.851182	3.51083	3.2626e-09	9.26639e-07
ENSMUSG00000055415	Atp10b	11	43149877	43262285	1	1	Sufficient replicates	-1.80551	-0.852409	1.59384	0.000169549	0.00592338
ENSMUSG00000037995	Igsf9	1	172481788	172498878	1	1	Sufficient replicates	-1.81497	-0.859943	2.12174	0.000113465	0.00442801
ENSMUSG00000097493	9930014A18Rik	15	60822271	60831793	1	1	Sufficient replicates	-1.81524	-0.860158	1.24075	0.00138442	0.0259114
ENSMUSG00000096862	Gm13301	4	42216908	42235604	1	1	Sufficient replicates	-1.82103	-0.864753	4.42806	9.70193e-17	2.12569e-13
ENSMUSG00000029298	Gbp9	5	105078394	105139539	1	1	Sufficient replicates	-1.83255	-0.873852	2.28713	4.53281e-06	0.000369785
ENSMUSG00000042417	Ccno	13	112987802	112990778	1	1	Sufficient replicates	-1.83876	-0.878737	0.797971	0.00211472	0.0347626
ENSMUSG00000084010	Gm13302	4	41893388	41895236	1	1	Sufficient replicates	-1.84368	-0.882592	2.33911	0.000133914	0.00496095
ENSMUSG00000039304	Tnfsf10	3	27317028	27342427	1	1	Sufficient replicates	-1.84645	-0.884757	1.84315	0.00206489	0.0342369
ENSMUSG00000027792	Bche	3	73635808	73708415	1	1	Sufficient replicates	-1.84944	-0.887087	2.93865	1.83168e-07	2.80925e-05
ENSMUSG00000091511	Vmn2r87	10	130471332	130497379	1	1	Sufficient replicates	-1.85221	-0.88925	0.796535	0.000974554	0.020447
ENSMUSG00000072591	5930412G12Rik	5	128579106	128600693	1	1	Sufficient replicates	-1.85718	-0.893113	0.872434	0.000333335	0.00964944
ENSMUSG00000050211	Pla2g4e	2	120166412	120245335	1	1	Sufficient replicates	-1.85772	-0.893534	3.42959	3.8344e-07	4.98218e-05
ENSMUSG00000030237	Slco1a4	6	141805440	141856199	1	1	Sufficient replicates	-1.86343	-0.897958	5.82989	1.61487e-16	3.09592e-13
ENSMUSG00000091898	Tnnc1	14	31208312	31211729	1	1	Sufficient replicates	-1.86625	-0.900145	1.5652	5.24451e-05	0.00245979
ENSMUSG00000057337	Chst3	10	60181532	60219260	1	1	Sufficient replicates	-1.92399	-0.944099	1.42815	6.71635e-06	0.000507432
ENSMUSG00000020330	Hmmr	11	40701395	40733422	1	1	Sufficient replicates	-1.92631	-0.94584	0.172673	0.00249947	0.0383983
ENSMUSG00000012443	Kif11	19	37376403	37421859	1	1	Sufficient replicates	-1.933	-0.950845	0.866575	0.00030075	0.00894349
ENSMUSG00000020423	Btg2	1	134075170	134079120	1	1	Sufficient replicates	-1.93503	-0.952355	4.63478	0.00228237	0.0363874
ENSMUSG00000050121	Opalin	19	41062474	41077113	1	1	Sufficient replicates	-1.95263	-0.96542	3.92198	1.67913e-07	2.60129e-05
ENSMUSG00000043410	Hfm1	5	106840192	106926321	1	1	Sufficient replicates	-1.96423	-0.973967	1.3519	6.92775e-06	0.000515781
ENSMUSG00000083929	Gm10600	4	42240639	42242685	1	1	Sufficient replicates	-1.9903	-0.992989	5.13803	9.03845e-28	6.93114e-24
ENSMUSG00000037358	4930578C19Rik	X	18414881	18461397	1	1	Sufficient replicates	-1.99171	-0.994005	0.255673	0.00225673	0.0360913
ENSMUSG00000073073	Gm8098	11	30267464	30280491	1	1	Sufficient replicates	-2.00834	-1.00601	1.15571	2.06091e-05	0.00122989
ENSMUSG00000029086	Prom1	5	43993625	44102032	1	1	Sufficient replicates	-2.01216	-1.00874	3.89502	1.14069e-25	5.83158e-22
ENSMUSG00000084898	Gm12371	4	36952966	36988032	1	1	Sufficient replicates	-2.04817	-1.03434	1.65732	6.40357e-05	0.00287168
ENSMUSG00000029360	Gm9754	5	118065360	118069710	1	1	Sufficient replicates	-2.05705	-1.04057	0.664288	0.000503623	0.0127102
ENSMUSG00000017868	Sgk2	2	162987330	163014127	1	1	Sufficient replicates	-2.06797	-1.04822	0.579471	0.000412745	0.0111448
ENSMUSG00000073879	Gm5859	4	42236859	42239182	1	1	Sufficient replicates	-2.06992	-1.04958	4.94071	1.66001e-21	5.09193e-18
ENSMUSG00000034906	Ncaph	2	127103809	127133954	1	1	Sufficient replicates	-2.0751	-1.05318	0.297064	0.00158225	0.0283493
ENSMUSG00000078160	Gm16503	4	147540218	147543500	1	1	Sufficient replicates	-2.07728	-1.05469	0.175608	0.00136549	0.0257278
ENSMUSG00000097617	Gm10687	9	44123768	44134485	1	1	Sufficient replicates	-2.08567	-1.06051	0.0898839	0.00201275	0.0335538
ENSMUSG00000031004	Mki67	7	135689788	135716379	1	1	Sufficient replicates	-2.10881	-1.07643	1.46491	2.43729e-05	0.00137936
ENSMUSG00000091542	Gm17167	4	42206998	42235313	1	1	Sufficient replicates	-2.11895	-1.08335	5.8269	5.7722e-30	8.85282e-26
ENSMUSG00000033581	Igf2bp2	16	22059009	22163299	1	1	Sufficient replicates	-2.1354	-1.09451	0.12114	0.00103662	0.0212619
ENSMUSG00000028031	Dkk2	3	132085292	132180293	1	1	Sufficient replicates	-2.16839	-1.11662	-0.220402	0.00188578	0.0319582
ENSMUSG00000000317	Bcl6b	11	70224128	70229798	1	1	Sufficient replicates	-2.19766	-1.13597	1.13369	9.00874e-06	0.000645641
ENSMUSG00000021250	Fos	12	85473890	85477273	1	1	Sufficient replicates	-2.19968	-1.13729	5.6329	9.58574e-06	0.000680632
ENSMUSG00000090338	Gm17081	4	42239725	42240202	1	1	Sufficient replicates	-2.20744	-1.14237	1.79507	2.28611e-05	0.00131812
ENSMUSG00000028364	Tnc	4	63959785	64047015	1	1	Sufficient replicates	-2.22585	-1.15435	2.10285	3.46997e-08	7.49562e-06
ENSMUSG00000033715	Akr1c14	13	4049011	4090422	1	1	Sufficient replicates	-2.22933	-1.15661	0.928298	4.8295e-05	0.00228611
ENSMUSG00000033952	Aspm	1	139454773	139494090	1	1	Sufficient replicates	-2.25565	-1.17354	-0.221817	0.00172038	0.0300177
ENSMUSG00000070601	Vmn2r84	10	130385316	130394241	1	1	Sufficient replicates	-2.26019	-1.17645	1.30968	9.99686e-07	0.000106473
ENSMUSG00000090698	Apold1	6	134982001	134986836	1	1	Sufficient replicates	-2.30029	-1.20181	3.20214	0.00117544	0.0231719
ENSMUSG00000097180	2700038G22Rik	5	23850597	23854924	1	1	Sufficient replicates	-2.41094	-1.2696	-0.249734	0.0009483	0.0201721
ENSMUSG00000026605	Cenpf	1	189640599	189688086	1	1	Sufficient replicates	-2.41281	-1.27071	-0.15341	0.000765941	0.0173741
ENSMUSG00000020905	Usp43	11	67854523	67922153	1	1	Sufficient replicates	-2.4782	-1.30929	1.60376	1.29112e-06	0.000128584
ENSMUSG00000027115	Kif18a	2	109280738	109341747	1	1	Sufficient replicates	-2.54642	-1.34847	0.434676	2.38207e-06	0.000214905
ENSMUSG00000078880	Gm14308	2	176613364	176636344	1	1	Sufficient replicates	-2.63463	-1.3976	2.9757	0.00170783	0.0298326
ENSMUSG00000032572	Col6a4	9	105989454	106096783	1	1	Sufficient replicates	-2.64761	-1.40469	2.31283	0.00286439	0.0420554
ENSMUSG00000037868	Egr2	10	67535475	67542188	1	1	Sufficient replicates	-2.72552	-1.44653	3.746	1.51195e-07	2.46689e-05
ENSMUSG00000095611	#N/A	#N/A	#N/A	#N/A	1	1	Sufficient replicates	-2.78158	-1.47591	-0.490221	0.00167298	0.0294587
ENSMUSG00000096892	#N/A	#N/A	#N/A	#N/A	1	1	Sufficient replicates	-2.7816	-1.47592	-0.490221	0.00167164	0.0294587
ENSMUSG00000054488	Gm9946	6	117559697	117572329	1	1	Sufficient replicates	-2.79777	-1.48428	-0.394408	0.000804456	0.0178811
ENSMUSG00000057606	Colq	14	31523082	31591343	1	1	Sufficient replicates	-2.79969	-1.48527	-0.303156	0.000151475	0.00544069
ENSMUSG00000028195	Cyr61	3	145646971	145649985	1	1	Sufficient replicates	-2.80731	-1.48919	3.39217	5.64092e-05	0.00260587
ENSMUSG00000094130	Rpp14	14	8090078	8090554	1	1	Sufficient replicates	-3.00918	-1.58937	0.538415	7.20173e-05	0.00312853
ENSMUSG00000040204	2810417H13Rik	9	65890237	65903266	1	1	Sufficient replicates	-3.30177	-1.72324	-0.83688	0.00047411	0.0122041
ENSMUSG00000000320	Alox12	11	70241457	70255353	0.75	1	Sufficient replicates	-3.33296	-1.7368	-0.53451	0.000716782	0.0166062
ENSMUSG00000020914	Top2a	11	98992943	99024189	1	1	Sufficient replicates	-3.85464	-1.94659	0.367357	1.48013e-09	4.82994e-07
