# Supplementary material for: APOE Stabilization by Exercise Prevents Aging Neurovascular Dysfunction and Complement Induction
Source: PLoS Biol. 2015 Oct 29;13(10):e1002279. doi: 10.1371/journal.pbio.1002279 (PMC4626092; doi:10.1371/journal.pbio.1002279)
Supplement: S4 Table — (XLSX) [file pbio.1002279.s016.xlsx]

## Sheet: KEGG pathway analysis
Brain region	Region name	KEGG ID	Pathway	Count	P Value	Genes
1	SC/CC	mmu04080	Neuroactive ligand-receptor interaction	23	0	GABRD, GABRG2, THRA, ADORA2A, GABRB2, NPY2R, DRD5, LEPR, TRHR, GRIK5, GRIA4, NR3C1, CRHR1, HCRTR2, GRM3, ADRB1, CHRM4, CHRM3, GRM7, CNR1, MAS1, MC4R, DRD1A
1	SC/CC	mmu04510	Focal adhesion	21	0.03	PARVG, CAV2, COL4A2, FLT4, MET, ITGA1, ITGA11, COL5A3, MYL9, PAK7, VEGFC, LAMA4, CCND3, ITGB8, BCL2, MAPK3, COL6A2, COL6A1, PDGFRB, PIK3R3
1	SC/CC	mmu04020	Calcium signaling pathway	19	0.01	PHKA2, NOS1, ADCY8, ADORA2A, DRD5, TRHR, SPHK1, CACNA1I, CD38, PLCE1, ADRB1, CAMK4, CHRM3, PLCD3, CAMK2D, PDGFRB, CACNA1H, DRD1A
1	SC/CC	mmu04514	Cell adhesion molecules (CAMs)	12	0.03	GLG1, MPZL1, ITGB8, PVRL3, CLDN5, NLGN1, H2-T22, CLDN22, NRXN1, SDC4, CDH4, SELPLG
1	SC/CC	mmu04270	Vascular smooth muscle contraction	12	0.05	RAMP2, ADCY8, ADORA2A, MAP2K2, ACTA2, ADCY5, MAPK3, MYH11, GUCY1A2, PLA2G4E, MYL9
1	SC/CC	mmu04540	Gap junction	11	0.05	ADRB1, MAP3K2, ADCY8, MAP2K2, TUBB2A, ADCY5, MAPK3, GUCY1A2, PDGFRB, DRD1A
1	SC/CC	mmu04512	ECM-receptor interaction	10	0.04	LAMA4, COL4A2, ITGB8, NPNT, COL6A2, ITGA11, ITGA1, COL6A1, SDC4, COL5A3
1	SC/CC	mmu02010	ABC transporters	7	0.04
2	HP	mmu04810	Regulation of actin cytoskeleton	17	0.02	GIT1, ACTN4, BAIAP2, PIP5K1C, ACTN1, ITGB5, NCKAP1L, ITGB2, MYH9, ITGAM, CHRM4, TIAM2, ITGAX, PDGFRB, MSN, PIK3R3, CD14
2	HP	mmu04650	Natural killer cell mediated cytotoxicity	11	0	H2-K1, PTPN6, H2-D1, FCER1G, ITGB2, H2-T23, FAS, PIK3R3, FCGR3, TYROBP
2	HP	mmu04666	Fc gamma R-mediated phagocytosis	11	0.01	DOCK2, FCGR2B, MARCKSL1, NCF1, PIP5K1C, INPP5D, PIK3R3, FCGR1, AKT2, DNM2
2	HP	mmu04670	Leukocyte transendothelial migration	11	0.02	CYBA, NCF2, ACTN4, NCF1, CLDN5, ACTN1, ITGB2, RAPGEF4, MSN, PIK3R3, ITGAM
2	HP	mmu04630	Jak-STAT signaling pathway	10	0.04	STAT6, SPRY2, PTPN6, OSMR, SOCS3, CRLF2, CSF3R, BCL2L1, PIK3R3, AKT2
2	HP	mmu04920	Adipocytokine signaling pathway	9	0.01	NPY, SOCS3, RXRB, SLC2A1, RXRG, ADIPOR2, PPARGC1A, AKT2, CAMKK2
2	HP	mmu04612	Antigen processing and presentation	8	0.01	H2-K1, RFX5, H2-D1, HSPA1A, H2-T23, HSPA1B, NFYA, HSPA5, CTSS, B2M
2	HP	mmu04662	B cell receptor signaling pathway	8	0.05	PTPN6, FCGR2B, JUN, INPP5D, PIK3R3, BLNK, AKT2
2	HP	mmu04610	Complement and coagulation cascades	6	0.02	C1QA, C1QB, C4A, C3, C4B, C1QC, PLAUR
3	RB	mmu04010	MAPK signaling pathway	32	0	MEF2C, FGFR1, IL1R1, FGF14, HSPA1A, HSPA1B, ACVR1C, MAP3K7, FOS, MAP3K6, MAX, TNFRSF1A, MAP3K4, HSPA2, MAP3K2, DUSP16, PPP3CB, FAS, CACNA2D1, NR4A1, ECSIT, CACNA2D3, FLNB, STK4, PRKCB, RPS6KA5, DUSP4, RASGRF1, NTRK2, PDGFRB, HSPB1, MAPK8, PLA2G4E
3	RB	mmu04144	Endocytosis	25	0	LDLR, ERBB3, PIP5K1B, H2-D1, VPS37B, HSPA1A, HSPA1B, ACVR1C, HSPA2, IQSEC3, AGAP1, EHD2, EHD3, AGAP3, H2-K1, MET, PSD3, H2-Q6, H2-Q7, KDR, RAB11FIP2, ADRB1, RAB11FIP3, TFRC, H2-T22, H2-T23, ARAP2
3	RB	mmu04514	Cell adhesion molecules (CAMs)	17	0	H2-K1, ICOSL, MPZL1, CLDN5, H2-D1, NLGN1, NRXN1, SDC4, H2-Q6, H2-Q7, ALCAM, NCAM2, ITGB8, PVRL3, H2-T22, H2-T23, NEGR1, SELPLG
3	RB	mmu04210	Apoptosis	12	0.03	IRAK2, TNFRSF1A, IRAK3, PRKAR2A, IL1R1, TNFSF10, PPP3CB, ENDOD1, BCL2L1, FAS, PIK3R3, ATM
3	RB	mmu04612	Antigen processing and presentation	9	0.02	H2-K1, HSPA2, H2-D1, H2-T22, HSPA1A, H2-T23, HSPA1B, HSPA5, H2-Q6, H2-Q7, CD74
3	RB	mmu04710	Circadian rhythm	5	0.01	CSNK1D, PER2, PER3, ARNTL, BHLHE41
